# Supplementary material for: 4-[2,3-Dibromo-3-(4-bromo­phen­yl)propano­yl]-2-phenyl-1,2,3-oxadiazol-2-ium-5-olate
Source: Acta Crystallogr Sect E Struct Rep Online. 2010 Oct 20;66(Pt 11):o2818–9. doi: 10.1107/S1600536810040493 (PMC3009087; doi:10.1107/S1600536810040493)
Supplement: Supplementary file 1 [file e-66-o2818-sup1.cif]

##############################################################################
###                                                                        ###
###        Electronic paper (Acta Crystallographica Section E)             ###
###                                                                        ###
##############################################################################
#                                                                            #
# This CIF contains the data in a paper accepted for publication in Acta     #
# Crystallographica Section E. It conforms to the requirements of Notes      #
# for Authors for Section E, and has been peer reviewed under the auspices   #
# of the IUCr Commission on Journals.                                        #
#                                                                            #
# Full details of the Crystallographic Information File format               #
# are given in the paper "The Crystallographic Information File (CIF):       #
# a New Standard Archive File for Crystallography" by S. R. Hall, F. H.      #
# Allen and I. D. Brown [Acta Cryst. (1991), A47, 655-685].                  #
#                                                                            #
# The current version of the core CIF dictionary is obtainable from          #
# ftp://ftp.iucr.org/pub/cif_core.dic. The current version number is 2.4.    #
#                                                                            #
# Software is freely available for graphical display of the structure(s) in  #
# this CIF.  For information consult the CIF home page http://www.iucr.org/  #
# cif/home.html                                                              #
#                                                                            #
# This file may be used for bona fide research purposes within the           #
# scientific community so long as proper attribution is given to the journal # 
# article from which it was obtained.                                        #
#                                                                            #
##############################################################################
                                             
data_global
_audit_creation_method     'form.cif (version 2.0)'
_journal_data_validation_number     ?
_journal_date_recd_electronic     2010-10-05
_journal_date_accepted     2010-10-09
_journal_name_full     'Acta Crystallographica, Section E'
_journal_year     2010
_journal_volume     66
_journal_issue     11
_journal_page_first     o2818
_journal_page_last     o2819
_journal_paper_category     QO
_journal_coeditor_code     SJ5039
_publ_contact_author_name     'Prof. Fun, Hoong-Kun'
_publ_contact_author_address
;
      X-ray Crystallography Unit
      School of Physics
      Universiti Sains Malaysia
      11800 USM, Penang
      MALAYSIA
;
_publ_contact_author_email     'hkfun@usm.my'
_publ_contact_author_fax     '604 6579150'
_publ_contact_author_phone     '604 6533652'
_publ_section_title
;\
4-[2,3-Dibromo-3-(4-bromophenyl)propanoyl]-2-phenyl-1,2,3-oxadiazol-2-ium-5-\
olate
;
loop_
    _publ_author_name
    _publ_author_footnote
    _publ_author_address
    'Hoong-Kun Fun'
;
      Thomson Reuters ResearcherID: A-3561-2009.
;
;
      X-ray Crystallography Unit
      School of Physics
      Universiti Sains Malaysia
      11800 USM, Penang
      Malaysia
;
    'Tara Shahani' ?
;     X-ray Crystallography Unit
      School of Physics
      Universiti Sains Malaysia
      11800 USM, Penang
      Malaysia
;
    'Nithinchandra' ?
;
      Department of Studies in Chemistry,
      Mangalore University,
      Mangalagangotri,
      Mangalore 574 199,
      India
;
    'Balakrishna Kalluraya' ?
;
      Department of Studies in Chemistry,
      Mangalore University,
      Mangalagangotri,
      Mangalore 574 199,
      India
;
data_I
_audit_creation_method     SHELXL-97
_chemical_name_systematic
;
4-[2,3-Dibromo-3-(4-bromophenyl)propanoyl]-2-phenyl-1,2,3-oxadiazol-2-
ium-5-olate
;
_chemical_name_common     ?
_chemical_formula_moiety     'C17 H11 Br3 N2 O3'
_chemical_formula_sum     'C17 H11 Br3 N2 O3'
_chemical_formula_iupac     'C17 H11 Br3 N2 O3'
_chemical_formula_weight     531.01
_chemical_melting_point     ?
_symmetry_cell_setting     monoclinic
_symmetry_space_group_name_H-M     'P 21/n'
_symmetry_space_group_name_Hall     '-P 2yn'
loop_
    _symmetry_equiv_pos_as_xyz
    'x, y, z'
    '-x+1/2, y+1/2, -z+1/2'
    '-x, -y, -z'
    'x-1/2, -y-1/2, z-1/2'
_cell_length_a     17.6996(3)
_cell_length_b     5.83220(10)
_cell_length_c     18.2445(3)
_cell_angle_alpha     90.00
_cell_angle_beta     105.9730(10)
_cell_angle_gamma     90.00
_cell_volume     1810.62(5)
_cell_formula_units_Z     4
_cell_measurement_reflns_used     9198
_cell_measurement_theta_min     2.39
_cell_measurement_theta_max     29.79
_cell_measurement_temperature     100.00(10)
_exptl_crystal_description     'block'
_exptl_crystal_colour     'yellow'
_exptl_crystal_size_max     0.43
_exptl_crystal_size_mid     0.38
_exptl_crystal_size_min     0.12
_exptl_crystal_density_diffrn     1.948
_exptl_crystal_density_meas     ?
_exptl_crystal_density_method     'not measured'
_exptl_crystal_F_000     1024
_exptl_absorpt_coefficient_mu     6.702
_exptl_absorpt_correction_type     multi-scan
_exptl_absorpt_process_details     '(<i>SADABS</i>; Bruker, 2009)'
_exptl_absorpt_correction_T_min     0.1594
_exptl_absorpt_correction_T_max     0.5052
_exptl_special_details
;
The crystal was placed in the cold stream of an Oxford Cyrosystems Cobra
open-flow nitrogen cryostat (Cosier & Glazer, 1986) operating at 100.0(1) K.
;
_diffrn_ambient_temperature     100.00(10)
_diffrn_radiation_type     MoK\a
_diffrn_radiation_wavelength     0.71073
_diffrn_radiation_source     'fine-focus sealed tube'
_diffrn_radiation_monochromator     graphite
_diffrn_measurement_device_type
;
Bruker SMART APEXII CCD area-detector
;
_diffrn_measurement_method     '\f and \w scans'
_diffrn_detector_area_resol_mean     ?
_diffrn_reflns_number     20140
_diffrn_reflns_av_R_equivalents     0.0282
_diffrn_reflns_av_sigmaI/netI     0.0280
_diffrn_reflns_theta_min     1.88
_diffrn_reflns_theta_max     30.01
_diffrn_reflns_theta_full     30.01
_diffrn_measured_fraction_theta_max     0.993
_diffrn_measured_fraction_theta_full     0.993
_diffrn_reflns_limit_h_min     -24
_diffrn_reflns_limit_h_max     24
_diffrn_reflns_limit_k_min     -8
_diffrn_reflns_limit_k_max     7
_diffrn_reflns_limit_l_min     -24
_diffrn_reflns_limit_l_max     25
_diffrn_standards_number     0
_diffrn_standards_interval_count     .
_diffrn_standards_interval_time     .
_diffrn_standards_decay_%     ?
_refine_special_details
;
Refinement of <i>F</i>^2^ against ALL reflections. The weighted <i>R</i>-factor
<i>wR</i> and goodness of fit <i>S</i> are based on <i>F</i>^2^, conventional
<i>R</i>-factors <i>R</i> are based on <i>F</i>, with <i>F</i> set to zero for
negative <i>F</i>^2^. The threshold expression of <i>F</i>^2^ >
\s(<i>F</i>^2^) is used only for calculating <i>R</i>-factors(gt) <i>etc</i>.
and is not relevant to the choice of reflections for refinement.
<i>R</i>-factors based on <i>F</i>^2^ are statistically about twice as large
as those based on <i>F</i>, and <i>R</i>- factors based on ALL data will be
even larger.
;
_reflns_number_total     5243
_reflns_number_gt     4218
_reflns_threshold_expression     I>2\s(I)
_refine_ls_structure_factor_coef     Fsqd
_refine_ls_matrix_type     full
_refine_ls_R_factor_all     0.0379
_refine_ls_R_factor_gt     0.0251
_refine_ls_wR_factor_gt     0.0519
_refine_ls_wR_factor_ref     0.0549
_refine_ls_goodness_of_fit_ref     1.020
_refine_ls_restrained_S_all     1.007
_refine_ls_number_reflns     5243
_refine_ls_number_parameters     352
_refine_ls_number_restraints     207
_refine_ls_hydrogen_treatment     constr
_refine_ls_weighting_scheme     calc
_refine_ls_weighting_details
         'calc w=1/[\s^2^(Fo^2^)+(0.0238P)^2^+0.3541P] where P=(Fo^2^+2Fc^2^)/3'
_atom_sites_solution_hydrogens     geom
_atom_sites_solution_primary     direct
_atom_sites_solution_secondary     difmap
_refine_ls_shift/su_max     0.002
_refine_ls_shift/su_mean     0.000
_refine_diff_density_max     0.498
_refine_diff_density_min     -0.366
_refine_ls_extinction_method     none
_refine_ls_extinction_coef     ?
loop_
    _atom_type_symbol
    _atom_type_description
    _atom_type_scat_dispersion_real
    _atom_type_scat_dispersion_imag
    _atom_type_scat_source
    'C' 'C' 0.0033 0.0016
                         'International Tables Vol C Tables 4.2.6.8 and 6.1.1.4'
    'H' 'H' 0.0000 0.0000
                         'International Tables Vol C Tables 4.2.6.8 and 6.1.1.4'
    'N' 'N' 0.0061 0.0033
                         'International Tables Vol C Tables 4.2.6.8 and 6.1.1.4'
    'O' 'O' 0.0106 0.0060
                         'International Tables Vol C Tables 4.2.6.8 and 6.1.1.4'
    'Br' 'Br' -0.2901 2.4595
                         'International Tables Vol C Tables 4.2.6.8 and 6.1.1.4'
_computing_data_collection     'APEX2 (Bruker, 2009)'
_computing_cell_refinement     'SAINT (Bruker, 2009)'
_computing_data_reduction     'SAINT (Bruker, 2009)'
_computing_structure_solution     'SHELXTL (Sheldrick, 2008)'
_computing_structure_refinement     'SHELXTL (Sheldrick, 2008)'
_computing_molecular_graphics     'SHELXTL (Sheldrick, 2008)'
_computing_publication_material
;
SHELXTL (Sheldrick, 2008) and PLATON (Spek, 2009)
;
loop_
    _atom_site_type_symbol
    _atom_site_label
    _atom_site_fract_x
    _atom_site_fract_y
    _atom_site_fract_z
    _atom_site_U_iso_or_equiv
    _atom_site_adp_type
    _atom_site_calc_flag
    _atom_site_refinement_flags
    _atom_site_occupancy
    _atom_site_disorder_assembly
    _atom_site_disorder_group
    Br Br1A 0.39809(10) 0.0392(3) 0.03443(10) 0.03273(19) Uani d PU 0.770(5) A 1
    Br Br2A 0.46821(7) 0.55027(18) 0.23460(8) 0.0428(3) Uani d PU 0.770(5) A 1
    Br Br3A 0.80250(8) 0.0292(2) 0.16887(6) 0.03402(19) Uani d PDU 0.770(5) A 1
    O O1A 0.1949(3) -0.0068(9) 0.1943(3) 0.0282(8) Uani d PDU 0.770(5) A 1
    O O2A 0.32784(19) -0.0399(6) 0.2397(2) 0.0293(6) Uani d PDU 0.770(5) A 1
    O O3A 0.30678(12) 0.5098(4) 0.06838(17) 0.0339(6) Uani d PDU 0.770(5) A 1
    N N1A 0.1841(3) 0.2416(10) 0.1078(3) 0.0233(9) Uani d PDU 0.770(5) A 1
    N N2A 0.1416(3) 0.1153(13) 0.1392(4) 0.0299(11) Uani d PDU 0.770(5) A 1
    C C1A 0.1437(4) 0.3491(9) -0.0250(3) 0.0435(13) Uani d PDU 0.770(5) A 1
    H H1AA 0.1703 0.2222 -0.0363 0.052 Uiso calc PR 0.770(5) A 1
    C C2A 0.1033(3) 0.4963(9) -0.0814(3) 0.0473(11) Uani d PDU 0.770(5) A 1
    H H2AA 0.1010 0.4676 -0.1321 0.057 Uiso calc PR 0.770(5) A 1
    C C3A 0.0659(3) 0.6880(8) -0.0620(3) 0.0416(10) Uani d PDU 0.770(5) A 1
    H H3AA 0.0396 0.7889 -0.1000 0.050 Uiso calc PR 0.770(5) A 1
    C C4A 0.0676(4) 0.7296(9) 0.0128(3) 0.0381(10) Uani d PDU 0.770(5) A 1
    H H4AA 0.0414 0.8564 0.0248 0.046 Uiso calc PR 0.770(5) A 1
    C C5A 0.1078(5) 0.5851(12) 0.0702(4) 0.0301(11) Uani d PDU 0.770(5) A 1
    H H5AA 0.1109 0.6131 0.1211 0.036 Uiso calc PR 0.770(5) A 1
    C C6A 0.1432(6) 0.3969(14) 0.0479(3) 0.0292(16) Uani d PDU 0.770(5) A 1
    C C7A 0.2730(2) 0.0478(7) 0.1932(3) 0.0261(8) Uani d PDU 0.770(5) A 1
    C C8A 0.26327(18) 0.2104(6) 0.1337(2) 0.0231(7) Uani d PDU 0.770(5) A 1
    C C12A 0.54873(13) 0.3090(5) 0.14317(17) 0.0243(6) Uani d PDU 0.770(5) A 1
    C C13A 0.57473(14) 0.1083(5) 0.18318(18) 0.0274(6) Uani d PDU 0.770(5) A 1
    H H13A 0.5415 0.0287 0.2057 0.033 Uiso calc PR 0.770(5) A 1
    C C14A 0.6501(2) 0.0248(8) 0.1899(3) 0.0292(8) Uani d PDU 0.770(5) A 1
    H H14A 0.6677 -0.1086 0.2172 0.035 Uiso calc PR 0.770(5) A 1
    C C15A 0.6983(4) 0.1445(18) 0.1551(9) 0.033(2) Uani d PDU 0.770(5) A 1
    C C16A 0.6744(3) 0.3462(14) 0.1168(5) 0.0332(15) Uani d PDU 0.770(5) A 1
    H H16A 0.7085 0.4278 0.0958 0.040 Uiso calc PR 0.770(5) A 1
    C C17A 0.59879(19) 0.4272(7) 0.1096(2) 0.0267(7) Uani d PDU 0.770(5) A 1
    H H17A 0.5817 0.5609 0.0823 0.032 Uiso calc PR 0.770(5) A 1
    C C9A 0.32136(14) 0.3360(5) 0.10637(19) 0.0266(6) Uani d PDU 0.770(5) A 1
    C C10A 0.40246(13) 0.2259(5) 0.12510(16) 0.0245(6) Uani d PDU 0.770(5) A 1
    H H10A 0.4109 0.1284 0.1704 0.029 Uiso calc PR 0.770(5) A 1
    C C11A 0.46785(13) 0.4009(4) 0.13558(15) 0.0241(6) Uani d PDU 0.770(5) A 1
    H H11A 0.4542 0.5140 0.0943 0.029 Uiso calc PR 0.770(5) A 1
    Br Br1B 0.3986(4) 0.0778(11) 0.0224(4) 0.0432(10) Uani d PU 0.230(5) A 2
    Br Br2B 0.4661(2) 0.5668(4) 0.2298(2) 0.0207(6) Uani d PU 0.230(5) A 2
    Br Br3B 0.8041(3) 0.0491(10) 0.1649(3) 0.0645(14) Uani d PDU 0.230(5) A 2
    O O1B 0.2081(8) -0.011(3) 0.1999(11) 0.025(3) Uiso d PDU 0.230(5) A 2
    O O2B 0.3419(6) -0.015(2) 0.2543(7) 0.025(3) Uiso d PDU 0.230(5) A 2
    O O3B 0.3133(5) 0.5587(14) 0.0938(5) 0.035(2) Uiso d PDU 0.230(5) A 2
    N N1B 0.1956(8) 0.248(4) 0.1157(11) 0.025(4) Uiso d PDU 0.230(5) A 2
    N N2B 0.1529(8) 0.109(4) 0.1467(12) 0.016(3) Uiso d PDU 0.230(5) A 2
    C C1B 0.1377(11) 0.305(3) -0.0245(9) 0.021(3) Uiso d PDU 0.230(5) A 2
    H H1BA 0.1580 0.1639 -0.0332 0.026 Uiso calc PR 0.230(5) A 2
    C C2B 0.0980(11) 0.437(2) -0.0865(9) 0.035(4) Uiso d PDU 0.230(5) A 2
    H H2BA 0.0960 0.3898 -0.1357 0.042 Uiso calc PR 0.230(5) A 2
    C C3B 0.0620(10) 0.635(2) -0.0751(9) 0.031(3) Uiso d PDU 0.230(5) A 2
    H H3BA 0.0310 0.7161 -0.1164 0.037 Uiso calc PR 0.230(5) A 2
    C C4B 0.0718(13) 0.714(3) -0.0023(10) 0.031(4) Uiso d PDU 0.230(5) A 2
    H H4BA 0.0516 0.8565 0.0055 0.037 Uiso calc PR 0.230(5) A 2
    C C5B 0.112(2) 0.581(5) 0.0605(12) 0.038(6) Uiso d PDU 0.230(5) A 2
    H H5BA 0.1144 0.6306 0.1095 0.045 Uiso calc PR 0.230(5) A 2
    C C6B 0.1480(19) 0.378(5) 0.0502(9) 0.022(5) Uiso d PDU 0.230(5) A 2
    C C7B 0.2854(7) 0.064(3) 0.2074(7) 0.015(3) Uiso d PDU 0.230(5) A 2
    C C8B 0.2729(6) 0.237(2) 0.1508(6) 0.019(3) Uiso d PDU 0.230(5) A 2
    C C12B 0.5443(5) 0.2546(16) 0.1212(5) 0.023(2) Uiso d PDU 0.230(5) A 2
    C C13B 0.5719(6) 0.0563(17) 0.1606(6) 0.029(3) Uiso d PDU 0.230(5) A 2
    H H13B 0.5374 -0.0375 0.1771 0.035 Uiso calc PR 0.230(5) A 2
    C C14B 0.6499(8) -0.005(3) 0.1759(10) 0.032(4) Uiso d PDU 0.230(5) A 2
    H H14B 0.6676 -0.1432 0.2000 0.038 Uiso calc PR 0.230(5) A 2
    C C15B 0.7008(10) 0.142(5) 0.155(3) 0.019(6) Uiso d PDU 0.230(5) A 2
    C C16B 0.6757(10) 0.331(4) 0.1083(16) 0.018(3) Uiso d PDU 0.230(5) A 2
    H H16B 0.7096 0.4148 0.0875 0.022 Uiso calc PR 0.230(5) A 2
    C C17B 0.5971(7) 0.388(2) 0.0948(8) 0.026(3) Uiso d PDU 0.230(5) A 2
    H H17B 0.5786 0.5199 0.0670 0.031 Uiso calc PR 0.230(5) A 2
    C C9B 0.3306(5) 0.3857(16) 0.1293(6) 0.025(2) Uiso d PDU 0.230(5) A 2
    C C10B 0.4170(4) 0.3055(17) 0.1585(5) 0.029(2) Uani d PDU 0.230(5) A 2
    H H10B 0.4223 0.1566 0.1843 0.035 Uiso calc PR 0.230(5) A 2
    C C11B 0.4576(4) 0.3139(16) 0.0966(5) 0.032(2) Uani d PDU 0.230(5) A 2
    H H11B 0.4503 0.4655 0.0725 0.038 Uiso calc PR 0.230(5) A 2
loop_
    _atom_site_aniso_label
    _atom_site_aniso_U_11
    _atom_site_aniso_U_22
    _atom_site_aniso_U_33
    _atom_site_aniso_U_12
    _atom_site_aniso_U_13
    _atom_site_aniso_U_23
    Br1A 0.0304(2) 0.0336(3) 0.0315(5) -0.0036(2) 0.0040(3) -0.0067(3)
    Br2A 0.0259(3) 0.0618(6) 0.0411(4) -0.0048(3) 0.0101(3) -0.0172(4)
    Br3A 0.0247(4) 0.0442(3) 0.0324(3) 0.0101(2) 0.0065(2) -0.0044(2)
    O1A 0.0256(15) 0.0239(12) 0.0370(18) 0.0000(14) 0.0119(15) 0.0039(9)
    O2A 0.0259(13) 0.0293(13) 0.0317(16) 0.0041(11) 0.0061(11) 0.0065(12)
    O3A 0.0259(10) 0.0315(12) 0.0420(15) 0.0016(8) 0.0054(10) 0.0170(11)
    N1A 0.0199(14) 0.0208(13) 0.0299(18) -0.0014(13) 0.0080(12) -0.0024(12)
    N2A 0.0267(19) 0.0269(15) 0.034(2) -0.0022(17) 0.0050(17) -0.0016(12)
    C1A 0.047(2) 0.040(3) 0.048(2) 0.004(2) 0.0208(15) 0.0047(19)
    C2A 0.054(2) 0.056(3) 0.0329(18) 0.000(2) 0.0135(15) 0.0065(19)
    C3A 0.0350(17) 0.035(2) 0.046(3) -0.0005(16) -0.0032(15) 0.0080(18)
    C4A 0.0311(17) 0.0349(19) 0.043(3) 0.0083(11) 0.001(2) -0.0001(18)
    C5A 0.0250(17) 0.0277(19) 0.034(2) 0.0012(10) 0.0011(19) -0.0035(15)
    C6A 0.022(2) 0.028(3) 0.036(2) 0.0023(12) 0.0047(11) 0.0061(12)
    C7A 0.0251(17) 0.0225(14) 0.030(2) -0.0001(12) 0.0070(14) -0.0037(15)
    C8A 0.0212(14) 0.0225(14) 0.0239(16) 0.0007(9) 0.0035(12) -0.0004(13)
    C12A 0.0218(11) 0.0239(13) 0.0265(14) -0.0024(9) 0.0057(10) -0.0035(11)
    C13A 0.0254(12) 0.0295(14) 0.0277(15) -0.0032(10) 0.0079(10) 0.0007(12)
    C14A 0.0269(15) 0.0287(17) 0.030(2) 0.0057(11) 0.0041(12) 0.0021(16)
    C15A 0.021(2) 0.045(3) 0.030(2) 0.0018(11) 0.0034(11) -0.0086(12)
    C16A 0.0256(16) 0.045(3) 0.032(3) -0.0077(12) 0.0123(13) -0.005(2)
    C17A 0.0276(14) 0.0241(16) 0.0286(18) -0.0012(10) 0.0083(12) 0.0004(15)
    C9A 0.0225(12) 0.0277(14) 0.0279(15) -0.0012(10) 0.0042(10) 0.0012(12)
    C10A 0.0218(11) 0.0253(14) 0.0247(14) -0.0001(9) 0.0035(10) 0.0024(10)
    C11A 0.0217(11) 0.0252(13) 0.0250(14) -0.0001(9) 0.0054(9) 0.0019(10)
    Br1B 0.0388(8) 0.057(2) 0.0294(14) -0.0112(12) 0.0026(8) -0.0042(12)
    Br2B 0.0323(12) 0.0050(8) 0.0308(10) -0.0039(6) 0.0186(8) -0.0053(6)
    Br3B 0.0315(16) 0.096(3) 0.070(2) 0.0027(15) 0.0214(14) -0.0156(16)
    C10B 0.022(4) 0.029(5) 0.033(5) -0.002(3) 0.001(4) 0.004(4)
    C11B 0.027(4) 0.032(5) 0.032(5) -0.005(3) 0.001(3) 0.001(4)
_geom_special_details
;
All e.s.d.'s (except the e.s.d. in the dihedral angle between two l.s. planes)
are estimated using the full covariance matrix. The cell e.s.d.'s are taken
into account individually in the estimation of e.s.d.'s in distances, angles
and torsion angles; correlations between e.s.d.'s in cell parameters are only
used when they are defined by crystal symmetry. An approximate (isotropic)
treatment of cell e.s.d.'s is used for estimating e.s.d.'s involving l.s.
planes.
;
loop_
    _geom_bond_atom_site_label_1
    _geom_bond_atom_site_label_2
    _geom_bond_site_symmetry_2
    _geom_bond_distance
    _geom_bond_publ_flag
    Br1A C10A . 1.964(4) ?
    Br2A C11A . 2.004(3) ?
    Br3A C15A . 1.913(5) ?
    O1A N2A . 1.374(5) ?
    O1A C7A . 1.423(5) ?
    O2A C7A . 1.212(4) ?
    O3A C9A . 1.215(3) ?
    N1A N2A . 1.293(4) ?
    N1A C8A . 1.363(4) ?
    N1A C6A . 1.450(5) ?
    C1A C6A . 1.362(5) ?
    C1A C2A . 1.379(5) ?
    C1A H1AA . 0.9300 ?
    C2A C3A . 1.393(5) ?
    C2A H2AA . 0.9300 ?
    C3A C4A . 1.380(6) ?
    C3A H3AA . 0.9300 ?
    C4A C5A . 1.379(5) ?
    C4A H4AA . 0.9300 ?
    C5A C6A . 1.379(6) ?
    C5A H5AA . 0.9300 ?
    C7A C8A . 1.415(4) ?
    C8A C9A . 1.458(3) ?
    C12A C13A . 1.390(3) ?
    C12A C17A . 1.391(3) ?
    C12A C11A . 1.499(3) ?
    C13A C14A . 1.393(4) ?
    C13A H13A . 0.9300 ?
    C14A C15A . 1.385(6) ?
    C14A H14A . 0.9300 ?
    C15A C16A . 1.374(6) ?
    C16A C17A . 1.391(5) ?
    C16A H16A . 0.9300 ?
    C17A H17A . 0.9300 ?
    C9A C10A . 1.523(3) ?
    C10A C11A . 1.515(3) ?
    C10A H10A . 0.9800 ?
    C11A H11A . 0.9800 ?
    Br1B C11B . 2.010(12) ?
    Br2B C10B . 2.036(11) ?
    Br3B C15B . 1.867(13) ?
    O1B N2B . 1.367(13) ?
    O1B C7B . 1.407(13) ?
    O2B C7B . 1.214(12) ?
    O3B C9B . 1.193(11) ?
    N1B N2B . 1.334(14) ?
    N1B C8B . 1.344(12) ?
    N1B C6B . 1.469(13) ?
    C1B C2B . 1.386(14) ?
    C1B C6B . 1.392(13) ?
    C1B H1BA . 0.9300 ?
    C2B C3B . 1.365(14) ?
    C2B H2BA . 0.9300 ?
    C3B C4B . 1.370(14) ?
    C3B H3BA . 0.9300 ?
    C4B C5B . 1.403(15) ?
    C4B H4BA . 0.9300 ?
    C5B C6B . 1.382(14) ?
    C5B H5BA . 0.9300 ?
    C7B C8B . 1.419(12) ?
    C8B C9B . 1.472(11) ?
    C12B C13B . 1.378(11) ?
    C12B C17B . 1.400(12) ?
    C12B C11B . 1.515(10) ?
    C13B C14B . 1.378(13) ?
    C13B H13B . 0.9300 ?
    C14B C15B . 1.374(14) ?
    C14B H14B . 0.9300 ?
    C15B C16B . 1.389(14) ?
    C16B C17B . 1.384(14) ?
    C16B H16B . 0.9300 ?
    C17B H17B . 0.9300 ?
    C9B C10B . 1.547(10) ?
    C10B C11B . 1.497(11) ?
    C10B H10B . 0.9800 ?
    C11B H11B . 0.9800 ?
loop_
    _geom_angle_atom_site_label_1
    _geom_angle_atom_site_label_2
    _geom_angle_atom_site_label_3
    _geom_angle_site_symmetry_1
    _geom_angle_site_symmetry_3
    _geom_angle
    _geom_angle_publ_flag
    N2A O1A C7A . . 110.4(4) ?
    N2A N1A C8A . . 116.0(4) ?
    N2A N1A C6A . . 117.4(5) ?
    C8A N1A C6A . . 126.6(5) ?
    N1A N2A O1A . . 104.6(4) ?
    C6A C1A C2A . . 117.4(5) ?
    C6A C1A H1AA . . 121.3 ?
    C2A C1A H1AA . . 121.3 ?
    C1A C2A C3A . . 119.7(4) ?
    C1A C2A H2AA . . 120.1 ?
    C3A C2A H2AA . . 120.1 ?
    C4A C3A C2A . . 120.6(4) ?
    C4A C3A H3AA . . 119.7 ?
    C2A C3A H3AA . . 119.7 ?
    C5A C4A C3A . . 120.6(4) ?
    C5A C4A H4AA . . 119.7 ?
    C3A C4A H4AA . . 119.7 ?
    C4A C5A C6A . . 116.4(5) ?
    C4A C5A H5AA . . 121.8 ?
    C6A C5A H5AA . . 121.8 ?
    C1A C6A C5A . . 125.1(5) ?
    C1A C6A N1A . . 118.2(5) ?
    C5A C6A N1A . . 116.6(5) ?
    O2A C7A C8A . . 136.4(4) ?
    O2A C7A O1A . . 119.3(4) ?
    C8A C7A O1A . . 104.3(3) ?
    N1A C8A C7A . . 104.6(3) ?
    N1A C8A C9A . . 124.7(3) ?
    C7A C8A C9A . . 130.6(3) ?
    C13A C12A C17A . . 119.4(2) ?
    C13A C12A C11A . . 121.3(2) ?
    C17A C12A C11A . . 119.4(2) ?
    C12A C13A C14A . . 120.7(3) ?
    C12A C13A H13A . . 119.6 ?
    C14A C13A H13A . . 119.6 ?
    C15A C14A C13A . . 118.7(4) ?
    C15A C14A H14A . . 120.7 ?
    C13A C14A H14A . . 120.7 ?
    C16A C15A C14A . . 121.5(5) ?
    C16A C15A Br3A . . 121.3(4) ?
    C14A C15A Br3A . . 117.1(4) ?
    C15A C16A C17A . . 119.5(5) ?
    C15A C16A H16A . . 120.2 ?
    C17A C16A H16A . . 120.2 ?
    C12A C17A C16A . . 120.2(4) ?
    C12A C17A H17A . . 119.9 ?
    C16A C17A H17A . . 119.9 ?
    O3A C9A C8A . . 123.7(2) ?
    O3A C9A C10A . . 121.3(2) ?
    C8A C9A C10A . . 114.9(2) ?
    C11A C10A C9A . . 112.6(2) ?
    C11A C10A Br1A . . 109.35(19) ?
    C9A C10A Br1A . . 103.21(18) ?
    C11A C10A H10A . . 110.5 ?
    C9A C10A H10A . . 110.5 ?
    Br1A C10A H10A . . 110.5 ?
    C12A C11A C10A . . 116.6(2) ?
    C12A C11A Br2A . . 107.83(17) ?
    C10A C11A Br2A . . 102.68(17) ?
    C12A C11A H11A . . 109.8 ?
    C10A C11A H11A . . 109.8 ?
    Br2A C11A H11A . . 109.8 ?
    N2B O1B C7B . . 113.3(12) ?
    N2B N1B C8B . . 113.0(11) ?
    N2B N1B C6B . . 113.1(17) ?
    C8B N1B C6B . . 133.9(18) ?
    N1B N2B O1B . . 103.6(12) ?
    C2B C1B C6B . . 122.0(14) ?
    C2B C1B H1BA . . 119.0 ?
    C6B C1B H1BA . . 119.0 ?
    C3B C2B C1B . . 119.9(14) ?
    C3B C2B H2BA . . 120.1 ?
    C1B C2B H2BA . . 120.1 ?
    C2B C3B C4B . . 119.5(14) ?
    C2B C3B H3BA . . 120.2 ?
    C4B C3B H3BA . . 120.2 ?
    C3B C4B C5B . . 120.4(15) ?
    C3B C4B H4BA . . 119.8 ?
    C5B C4B H4BA . . 119.8 ?
    C6B C5B C4B . . 120.8(16) ?
    C6B C5B H5BA . . 119.6 ?
    C4B C5B H5BA . . 119.6 ?
    C5B C6B C1B . . 117.0(13) ?
    C5B C6B N1B . . 121.1(16) ?
    C1B C6B N1B . . 122.0(16) ?
    O2B C7B O1B . . 122.8(12) ?
    O2B C7B C8B . . 135.8(12) ?
    O1B C7B C8B . . 101.4(10) ?
    N1B C8B C7B . . 108.4(10) ?
    N1B C8B C9B . . 122.3(10) ?
    C7B C8B C9B . . 129.3(10) ?
    C13B C12B C17B . . 118.1(9) ?
    C13B C12B C11B . . 122.1(8) ?
    C17B C12B C11B . . 119.3(9) ?
    C14B C13B C12B . . 121.0(11) ?
    C14B C13B H13B . . 119.5 ?
    C12B C13B H13B . . 119.5 ?
    C15B C14B C13B . . 118.6(13) ?
    C15B C14B H14B . . 120.7 ?
    C13B C14B H14B . . 120.7 ?
    C14B C15B C16B . . 122.9(15) ?
    C14B C15B Br3B . . 119.4(12) ?
    C16B C15B Br3B . . 115.5(12) ?
    C17B C16B C15B . . 115.8(14) ?
    C17B C16B H16B . . 122.1 ?
    C15B C16B H16B . . 122.1 ?
    C16B C17B C12B . . 122.7(13) ?
    C16B C17B H17B . . 118.7 ?
    C12B C17B H17B . . 118.7 ?
    O3B C9B C8B . . 123.4(9) ?
    O3B C9B C10B . . 121.6(9) ?
    C8B C9B C10B . . 115.0(8) ?
    C11B C10B C9B . . 111.4(7) ?
    C11B C10B Br2B . . 104.3(7) ?
    C9B C10B Br2B . . 101.7(6) ?
    C11B C10B H10B . . 112.9 ?
    C9B C10B H10B . . 112.9 ?
    Br2B C10B H10B . . 112.9 ?
    C10B C11B C12B . . 115.3(7) ?
    C10B C11B Br1B . . 102.5(7) ?
    C12B C11B Br1B . . 109.8(6) ?
    C10B C11B H11B . . 109.7 ?
    C12B C11B H11B . . 109.7 ?
    Br1B C11B H11B . . 109.7 ?
loop_
    _geom_torsion_atom_site_label_1
    _geom_torsion_atom_site_label_2
    _geom_torsion_atom_site_label_3
    _geom_torsion_atom_site_label_4
    _geom_torsion_site_symmetry_1
    _geom_torsion_site_symmetry_2
    _geom_torsion_site_symmetry_3
    _geom_torsion_site_symmetry_4
    _geom_torsion
    _geom_torsion_publ_flag
    C8A N1A N2A O1A . . . . 3.2(9) ?
    C6A N1A N2A O1A . . . . -178.2(6) ?
    C7A O1A N2A N1A . . . . -1.8(9) ?
    C6A C1A C2A C3A . . . . 1.7(10) ?
    C1A C2A C3A C4A . . . . -1.3(8) ?
    C2A C3A C4A C5A . . . . 1.5(10) ?
    C3A C4A C5A C6A . . . . -2.0(13) ?
    C2A C1A C6A C5A . . . . -2.4(15) ?
    C2A C1A C6A N1A . . . . 178.8(7) ?
    C4A C5A C6A C1A . . . . 2.5(17) ?
    C4A C5A C6A N1A . . . . -178.6(8) ?
    N2A N1A C6A C1A . . . . -109.4(10) ?
    C8A N1A C6A C1A . . . . 69.1(12) ?
    N2A N1A C6A C5A . . . . 71.7(12) ?
    C8A N1A C6A C5A . . . . -109.9(10) ?
    N2A O1A C7A O2A . . . . 178.0(6) ?
    N2A O1A C7A C8A . . . . -0.1(7) ?
    N2A N1A C8A C7A . . . . -3.3(8) ?
    C6A N1A C8A C7A . . . . 178.3(6) ?
    N2A N1A C8A C9A . . . . -179.6(6) ?
    C6A N1A C8A C9A . . . . 2.0(9) ?
    O2A C7A C8A N1A . . . . -175.7(6) ?
    O1A C7A C8A N1A . . . . 1.8(5) ?
    O2A C7A C8A C9A . . . . 0.3(9) ?
    O1A C7A C8A C9A . . . . 177.9(4) ?
    C17A C12A C13A C14A . . . . 0.0(5) ?
    C11A C12A C13A C14A . . . . -179.9(3) ?
    C12A C13A C14A C15A . . . . -0.8(10) ?
    C13A C14A C15A C16A . . . . 2.3(18) ?
    C13A C14A C15A Br3A . . . . 177.9(6) ?
    C14A C15A C16A C17A . . . . -3(2) ?
    Br3A C15A C16A C17A . . . . -178.4(8) ?
    C13A C12A C17A C16A . . . . -0.7(7) ?
    C11A C12A C17A C16A . . . . 179.2(5) ?
    C15A C16A C17A C12A . . . . 2.2(13) ?
    N1A C8A C9A O3A . . . . 14.4(6) ?
    C7A C8A C9A O3A . . . . -160.9(4) ?
    N1A C8A C9A C10A . . . . -162.3(4) ?
    C7A C8A C9A C10A . . . . 22.4(6) ?
    O3A C9A C10A C11A . . . . 34.0(4) ?
    C8A C9A C10A C11A . . . . -149.2(3) ?
    O3A C9A C10A Br1A . . . . -83.8(3) ?
    C8A C9A C10A Br1A . . . . 93.0(3) ?
    C13A C12A C11A C10A . . . . -37.9(4) ?
    C17A C12A C11A C10A . . . . 142.2(3) ?
    C13A C12A C11A Br2A . . . . 76.9(3) ?
    C17A C12A C11A Br2A . . . . -103.0(3) ?
    C9A C10A C11A C12A . . . . -171.6(2) ?
    Br1A C10A C11A C12A . . . . -57.5(3) ?
    C9A C10A C11A Br2A . . . . 70.8(2) ?
    Br1A C10A C11A Br2A . . . . -175.09(13) ?
    C8B N1B N2B O1B . . . . -6(3) ?
    C6B N1B N2B O1B . . . . 174(2) ?
    C7B O1B N2B N1B . . . . 5(3) ?
    C6B C1B C2B C3B . . . . -6(3) ?
    C1B C2B C3B C4B . . . . 6(3) ?
    C2B C3B C4B C5B . . . . -6(4) ?
    C3B C4B C5B C6B . . . . 5(5) ?
    C4B C5B C6B C1B . . . . -4(6) ?
    C4B C5B C6B N1B . . . . 175(3) ?
    C2B C1B C6B C5B . . . . 4(5) ?
    C2B C1B C6B N1B . . . . -175(2) ?
    N2B N1B C6B C5B . . . . 84(4) ?
    C8B N1B C6B C5B . . . . -96(4) ?
    N2B N1B C6B C1B . . . . -96(4) ?
    C8B N1B C6B C1B . . . . 83(4) ?
    N2B O1B C7B O2B . . . . 176(2) ?
    N2B O1B C7B C8B . . . . -2(2) ?
    N2B N1B C8B C7B . . . . 5(3) ?
    C6B N1B C8B C7B . . . . -175(2) ?
    N2B N1B C8B C9B . . . . -176.1(18) ?
    C6B N1B C8B C9B . . . . 4(4) ?
    O2B C7B C8B N1B . . . . -180(2) ?
    O1B C7B C8B N1B . . . . -1(2) ?
    O2B C7B C8B C9B . . . . 1(3) ?
    O1B C7B C8B C9B . . . . 179.6(15) ?
    C17B C12B C13B C14B . . . . 2.2(16) ?
    C11B C12B C13B C14B . . . . 173.7(11) ?
    C12B C13B C14B C15B . . . . 4(3) ?
    C13B C14B C15B C16B . . . . -11(5) ?
    C13B C14B C15B Br3B . . . . -173(2) ?
    C14B C15B C16B C17B . . . . 11(6) ?
    Br3B C15B C16B C17B . . . . 174(2) ?
    C15B C16B C17B C12B . . . . -5(4) ?
    C13B C12B C17B C16B . . . . -2(2) ?
    C11B C12B C17B C16B . . . . -173.4(18) ?
    N1B C8B C9B O3B . . . . 19(2) ?
    C7B C8B C9B O3B . . . . -162.4(13) ?
    N1B C8B C9B C10B . . . . -163.2(16) ?
    C7B C8B C9B C10B . . . . 15.8(17) ?
    O3B C9B C10B C11B . . . . -48.6(13) ?
    C8B C9B C10B C11B . . . . 133.2(10) ?
    O3B C9B C10B Br2B . . . . 62.0(10) ?
    C8B C9B C10B Br2B . . . . -116.1(8) ?
    C9B C10B C11B C12B . . . . 175.8(7) ?
    Br2B C10B C11B C12B . . . . 66.9(8) ?
    C9B C10B C11B Br1B . . . . -64.9(8) ?
    Br2B C10B C11B Br1B . . . . -173.8(4) ?
    C13B C12B C11B C10B . . . . 51.9(13) ?
    C17B C12B C11B C10B . . . . -136.7(10) ?
    C13B C12B C11B Br1B . . . . -63.2(10) ?
    C17B C12B C11B Br1B . . . . 108.2(9) ?
loop_
    _geom_hbond_atom_site_label_D
    _geom_hbond_atom_site_label_H
    _geom_hbond_atom_site_label_A
    _geom_hbond_site_symmetry_A
    _geom_hbond_distance_DH
    _geom_hbond_distance_HA
    _geom_hbond_distance_DA
    _geom_hbond_angle_DHA
    _geom_hbond_publ_flag
    C10A H10A O2A . 0.98 2.40 3.168(4) 135 yes
    C14A H14A Br3A 2_645 0.93 2.91 3.809(5) 163 yes
