# Supplementary material for: 4-[2,3-Dibromo-3-(4-bromo­phen­yl)propano­yl]-2-phenyl-1,2,3-oxadiazol-2-ium-5-olate
Source: Acta Crystallogr Sect E Struct Rep Online. 2010 Oct 20;66(Pt 11):o2818–9. doi: 10.1107/S1600536810040493 (PMC3009087; doi:10.1107/S1600536810040493)
Supplement: Supplementary file 2 [file e-66-o2818-Isup2.hkl]

# 
# h,k,l, Fc-squared, Fo-squared, sigma(Fo-squared) and status flag 
# 
data_I
_shelx_title ' bk36m in P2(1)/n (100K)' 
_shelx_refln_list_code          4 
_shelx_F_calc_maximum      321.34 
_exptl_crystal_F_000      1024.00 
_reflns_d_resolution_high  0.7105 
 
loop_ 
 _symmetry_equiv_pos_as_xyz 
 'x, y, z' 
 '-x+1/2, y+1/2, -z+1/2' 
 '-x, -y, -z' 
 'x-1/2, -y-1/2, z-1/2' 
 
_cell_length_a    17.6996 
_cell_length_b     5.8322 
_cell_length_c    18.2445 
_cell_angle_alpha  90.000 
_cell_angle_beta  105.973 
_cell_angle_gamma  90.000 
 
_shelx_F_squared_multiplier     1.000 
 
loop_ 
 _refln_index_h 
 _refln_index_k 
 _refln_index_l 
 _refln_F_squared_calc 
 _refln_F_squared_meas 
 _refln_F_squared_sigma 
 _refln_observed_status 
   2   0   0      304.37      309.10      8.01 o 
   4   0   0     7739.93     7647.22    150.42 o 
   6   0   0      772.61      740.37     21.76 o 
   8   0   0    17500.33    18763.60    317.14 o 
  10   0   0    16182.01    16085.58    269.46 o 
  12   0   0     6194.93     6042.98    120.88 o 
  14   0   0    11381.24    11278.86    313.58 o 
  16   0   0     2396.85     2309.37     66.91 o 
  18   0   0     3872.69     3822.74    101.66 o 
  20   0   0     2059.02     2036.88     67.30 o 
  22   0   0      130.80      198.71     81.25 o 
   1   1   0      840.93      849.50     10.97 o 
   2   1   0       15.25       33.72      5.87 o 
   3   1   0     3022.52     3140.20     40.12 o 
   4   1   0     2271.23     2282.64     30.25 o 
   5   1   0   103256.56   101829.64   1282.31 o 
   6   1   0      358.11      344.63      7.45 o 
   7   1   0     2521.49     2682.64     33.90 o 
   8   1   0     9246.68     9568.91    122.00 o 
   9   1   0     6256.23     6249.41     75.82 o 
  10   1   0      200.40      186.86      7.75 o 
  11   1   0     1401.64     1368.40     22.40 o 
  12   1   0      147.94      144.82      9.96 o 
  13   1   0    12713.73    12495.29    170.98 o 
  14   1   0       23.60       23.97     10.51 o 
  15   1   0     2611.36     2665.10     46.97 o 
  16   1   0      142.56      149.85     16.33 o 
  17   1   0     3698.89     3768.15     70.58 o 
  18   1   0       53.78       21.00     17.91 o 
  19   1   0     3225.73     3276.72     64.01 o 
  20   1   0      192.41      195.60     21.81 o 
  21   1   0        9.62       -3.61     30.20 o 
  22   1   0      216.65      222.58     35.36 o 
  23   1   0       75.01       79.94     29.56 o 
   0   2   0    85788.52    84069.20   1430.14 o 
   1   2   0      312.11      307.00      5.85 o 
   2   2   0      196.16      209.66      4.61 o 
   3   2   0    13348.16    13523.46    159.17 o 
   4   2   0      268.40      306.50      6.30 o 
   5   2   0     4255.04     4342.35     52.55 o 
   6   2   0      786.24      790.72     13.29 o 
   7   2   0     2423.36     2603.91     35.41 o 
   8   2   0     1049.13     1049.13     17.17 o 
   9   2   0     2463.08     2457.20     34.83 o 
  10   2   0    12564.94    12587.88    171.01 o 
  11   2   0     1243.68     1214.08     22.39 o 
  12   2   0     4101.70     4081.13     59.65 o 
  13   2   0     2049.05     2100.91     34.48 o 
  14   2   0     3834.15     4008.13     70.88 o 
  15   2   0       24.47       26.45     14.84 o 
  16   2   0     2200.16     2317.14     47.87 o 
  17   2   0     2822.98     2878.59     65.99 o 
  18   2   0     1799.95     1761.38     47.57 o 
  19   2   0        4.97       -9.92     20.97 o 
  20   2   0     1285.73     1263.69     93.25 o 
  21   2   0       34.65       -1.13     24.79 o 
  22   2   0      471.01      496.38     31.45 o 
  23   2   0        4.51       23.58     37.52 o 
   1   3   0      156.71      154.18      7.60 o 
   2   3   0      371.67      355.08      6.39 o 
   3   3   0        0.52        8.07      3.51 o 
   4   3   0     3640.36     3602.73     41.57 o 
   5   3   0    15993.25    16026.46    168.82 o 
   6   3   0     1358.70     1287.20     17.33 o 
   7   3   0     2749.58     2837.40     34.29 o 
   8   3   0    10762.06    10649.86    120.23 o 
   9   3   0       39.39       42.80      8.33 o 
  10   3   0      794.66      812.27     20.43 o 
  11   3   0      387.96      416.84     18.13 o 
  12   3   0     2537.55     2524.28     44.08 o 
  13   3   0     2080.68     2155.83     44.67 o 
  14   3   0     1068.53     1084.37     36.26 o 
  15   3   0     3695.43     3584.60     96.08 o 
  16   3   0      153.97      174.31     22.35 o 
  17   3   0     1366.97     1379.86     53.18 o 
  18   3   0        4.49       27.86     22.00 o 
  19   3   0      601.86      591.55     31.60 o 
  20   3   0      192.82      190.51     26.89 o 
  21   3   0        4.21       12.00     25.07 o 
  22   3   0      944.33      880.76     39.85 o 
   0   4   0     7005.05     6746.77    101.19 o 
   1   4   0        8.43        4.73      4.29 o 
   2   4   0     1017.36     1034.59     13.80 o 
   3   4   0     7624.44     7770.15     83.24 o 
   4   4   0      259.44      275.42      7.60 o 
   5   4   0     1277.32     1299.19     19.35 o 
   6   4   0       24.80       39.31      6.85 o 
   7   4   0     1353.25     1296.84     23.66 o 
   8   4   0     1176.18     1117.25     21.99 o 
   9   4   0     2545.69     2496.46     39.84 o 
  10   4   0     3410.03     3326.65     50.90 o 
  11   4   0     2636.73     2608.37     48.58 o 
  12   4   0      247.98      237.86     19.32 o 
  13   4   0     1993.38     2088.44     65.26 o 
  14   4   0      187.63      192.46     21.18 o 
  15   4   0       83.69       92.25     21.04 o 
  16   4   0        5.88       -3.27     21.09 o 
  17   4   0     2103.12     2146.52     74.88 o 
  18   4   0      192.78      186.42     25.24 o 
  19   4   0       64.49       61.11     25.52 o 
  20   4   0      313.90      353.65     29.19 o 
   1   5   0      121.08      130.95      6.59 o 
   2   5   0     1738.77     1803.06     29.09 o 
   3   5   0      645.11      658.18     17.22 o 
   4   5   0      955.45      966.16     21.30 o 
   5   5   0     1285.11     1208.32     25.32 o 
   6   5   0     1160.42     1172.84     24.94 o 
   7   5   0      495.87      520.04     17.13 o 
   8   5   0     6917.18     6797.37    105.62 o 
   9   5   0       41.17       59.51     13.39 o 
  10   5   0      218.52      226.40     20.02 o 
  11   5   0      160.12      164.32     19.79 o 
  12   5   0      203.08      219.93     21.69 o 
  13   5   0      370.90      353.73     24.53 o 
  14   5   0      164.78      152.56     23.13 o 
  15   5   0      991.28     1076.29     57.63 o 
  16   5   0       23.68       32.42     23.27 o 
  17   5   0        8.55       14.49     42.96 o 
  18   5   0       87.06       83.81     30.63 o 
   0   6   0      101.98      102.25     33.34 o 
   1   6   0       94.08      111.62     23.58 o 
   2   6   0     1054.92     1018.02     42.32 o 
   3   6   0     2293.14     2300.36     52.84 o 
   4   6   0        0.29       22.56     15.24 o 
   5   6   0     1355.46     1390.64     38.95 o 
   6   6   0      136.63      147.11     18.00 o 
   7   6   0      405.58      421.94     23.01 o 
   8   6   0      215.76      220.21     21.06 o 
   9   6   0      406.33      448.38     34.02 o 
  10   6   0      139.54      101.19     25.11 o 
  11   6   0      224.61      229.60     50.44 o 
  12   6   0        2.95        1.96     42.13 o 
  13   6   0      570.56      659.46     40.67 o 
  14   6   0      318.11      351.66     33.05 o 
  15   6   0       11.86       33.25     29.20 o 
  16   6   0      156.86      182.68     31.78 o 
   1   7   0       92.00      127.67     30.09 o 
   2   7   0      559.12      614.67     56.05 o 
   3   7   0      581.72      514.79     53.10 o 
   4   7   0      177.23      284.04     49.29 o 
   5   7   0       28.89      121.49     48.49 o 
   6   7   0       24.68       94.13     48.78 o 
   7   7   0      153.86      215.08     56.10 o 
   8   7   0      936.03      918.54     82.41 o 
   9   7   0      275.77      307.69     31.00 o 
  10   7   0       81.50      125.90     52.03 o 
  11   7   0      131.15      192.36     29.82 o 
  12   7   0       84.86       94.84     30.61 o 
 -23   0   1      378.53      427.90     39.57 o 
 -21   0   1     3214.83     3357.94     93.84 o 
 -19   0   1      215.32      193.15     44.30 o 
 -17   0   1     3451.56     3379.77    106.10 o 
 -15   0   1    12732.53    12351.72    240.25 o 
 -13   0   1     8090.92     7999.58    237.12 o 
 -11   0   1      471.12      423.63     20.06 o 
  -9   0   1     7518.66     7354.50    125.23 o 
  -7   0   1     4526.56     4595.91     78.75 o 
  -5   0   1    29749.59    29582.81    570.19 o 
  -3   0   1     2227.84     2349.63     85.64 o 
   1   0   1     9354.16     8651.50    296.32 o 
   3   0   1    13733.12    13158.33    255.72 o 
   5   0   1      366.85      352.61     11.30 o 
   7   0   1      265.71      216.65     11.31 o 
   9   0   1    41378.50    40310.55   1020.80 o 
  11   0   1     4757.77     4747.40    130.14 o 
  13   0   1     3143.97     3139.79     95.88 o 
  15   0   1     7247.22     7152.37    199.45 o 
  17   0   1     1764.61     1819.65     59.35 o 
  19   0   1      786.23      764.76     42.14 o 
  21   0   1     1454.46     1441.28     57.88 o 
  23   0   1        4.50       10.81     38.98 o 
 -24   1   1      482.50      517.42     34.32 o 
 -23   1   1      260.92      286.45     38.20 o 
 -22   1   1     2032.98     2071.27     56.46 o 
 -21   1   1        3.91      -23.00     23.00 o 
 -20   1   1      271.16      305.01     22.67 o 
 -19   1   1       20.10       10.97     18.34 o 
 -18   1   1       32.70        1.80     16.43 o 
 -17   1   1       11.26       -0.41     15.73 o 
 -16   1   1      344.86      371.24     19.09 o 
 -15   1   1        0.44        7.76     11.46 o 
 -14   1   1      504.54      482.90     18.71 o 
 -13   1   1     2353.01     2307.02     37.00 o 
 -12   1   1      189.51      215.82     12.95 o 
 -11   1   1      380.51      360.39     10.86 o 
 -10   1   1    27412.87    27194.43    319.12 o 
  -9   1   1     2017.62     2090.97     27.67 o 
  -8   1   1    20272.85    20553.76    241.15 o 
  -7   1   1     4838.35     5210.61     62.74 o 
  -6   1   1       51.62       76.58      6.38 o 
  -5   1   1    11050.74    11167.80    140.45 o 
  -4   1   1    12363.51    12949.26    175.21 o 
  -3   1   1      373.90      350.87      9.45 o 
  -2   1   1     2366.51     2457.55     32.19 o 
  -1   1   1     2171.04     2119.39     26.11 o 
   0   1   1     5809.00     6064.31     73.25 o 
   1   1   1     1073.01     1072.75     14.70 o 
   2   1   1     1563.61     1526.31     24.69 o 
   3   1   1      131.91      128.79      3.92 o 
   4   1   1    34638.90    33888.74    464.26 o 
   5   1   1       96.40      113.18      4.35 o 
   6   1   1     8817.50     8817.11    105.04 o 
   7   1   1      277.79      249.52      7.38 o 
   8   1   1    18117.16    18429.76    232.55 o 
   9   1   1        6.62        6.42      5.69 o 
  10   1   1      613.55      636.52     13.58 o 
  11   1   1        0.23        2.04      7.61 o 
  12   1   1       16.08       15.80      9.30 o 
  13   1   1        8.87       15.09      9.65 o 
  14   1   1     3372.64     3328.78     51.26 o 
  15   1   1      167.42      149.94     13.94 o 
  16   1   1       33.46       19.44     15.52 o 
  17   1   1      856.08      915.27     30.47 o 
  18   1   1       11.69       15.93     17.85 o 
  19   1   1      376.82      382.27     22.83 o 
  20   1   1     2991.46     3067.70     62.50 o 
  21   1   1       18.26       13.40     20.24 o 
  22   1   1      833.19      753.25     46.04 o 
  23   1   1       40.11       37.32     26.10 o 
 -23   2   1       93.89       36.20     25.92 o 
 -22   2   1       73.11       32.81     25.06 o 
 -21   2   1      940.99      977.51     39.67 o 
 -20   2   1        1.34      -19.75     21.74 o 
 -19   2   1        3.17      -20.78     20.78 o 
 -18   2   1     3010.17     3044.81     69.52 o 
 -17   2   1     1549.29     1549.49     51.02 o 
 -16   2   1      814.59      824.49     60.22 o 
 -15   2   1     2161.02     2338.31     61.92 o 
 -14   2   1      145.13      142.28     12.50 o 
 -13   2   1     1149.55     1170.67     27.78 o 
 -12   2   1       31.20       29.19      8.43 o 
 -11   2   1      238.04      242.56      9.85 o 
 -10   2   1      793.24      794.70     16.58 o 
  -9   2   1     5852.45     5754.54     74.45 o 
  -8   2   1     2110.64     2015.06     26.50 o 
  -7   2   1     2043.53     2107.33     29.05 o 
  -6   2   1      442.65      520.97      9.85 o 
  -5   2   1    22496.34    22478.86    263.38 o 
  -4   2   1      792.20      761.20     11.34 o 
  -3   2   1     4482.75     4713.36     53.49 o 
  -2   2   1     7213.60     7295.43     77.95 o 
  -1   2   1    10116.29    10079.69    108.36 o 
   0   2   1    14123.18    14537.27    163.59 o 
   1   2   1     2139.52     2174.09     23.22 o 
   2   2   1     2511.96     2697.18     29.72 o 
   3   2   1     6157.22     6325.21     76.11 o 
   4   2   1     1267.12     1256.64     15.97 o 
   5   2   1      839.42      835.48     13.38 o 
   6   2   1      701.64      661.29     11.97 o 
   7   2   1     1806.24     1879.54     26.62 o 
   8   2   1      576.39      565.49     11.33 o 
   9   2   1    12895.68    12621.66    149.87 o 
  10   2   1        3.93        2.68      6.68 o 
  11   2   1     1189.01     1200.84     22.76 o 
  12   2   1     6412.87     6397.20     90.09 o 
  13   2   1     1672.37     1690.61     44.34 o 
  14   2   1      644.95      663.64     18.95 o 
  15   2   1     1121.07     1208.22     47.57 o 
  16   2   1        4.02      -15.71     15.71 o 
  17   2   1     1042.43     1037.95     57.74 o 
  18   2   1      159.83      152.54     22.13 o 
  19   2   1      450.89      421.22     27.23 o 
  20   2   1      149.52      127.66     30.99 o 
  21   2   1      675.38      656.77     32.79 o 
  22   2   1      544.53      523.01     32.20 o 
 -22   3   1      207.09      207.89     28.69 o 
 -21   3   1        2.84      -17.74     25.29 o 
 -20   3   1       97.35      111.20     24.53 o 
 -19   3   1      598.24      602.42     32.30 o 
 -18   3   1       21.94       26.05     22.64 o 
 -17   3   1        0.91        4.58     21.11 o 
 -16   3   1      616.43      623.38     29.62 o 
 -15   3   1      457.19      501.55     32.66 o 
 -14   3   1      317.08      333.03     25.70 o 
 -13   3   1     3414.39     3675.04     71.69 o 
 -12   3   1       57.79       65.01     10.14 o 
 -11   3   1      438.17      425.65     14.14 o 
 -10   3   1     4606.21     4620.13     72.89 o 
  -9   3   1     2129.95     2107.68     33.03 o 
  -8   3   1     1563.22     1563.87     21.91 o 
  -7   3   1     3940.80     3911.75     46.10 o 
  -6   3   1      274.72      283.34      7.27 o 
  -5   3   1     5964.30     6026.89     72.82 o 
  -4   3   1      830.43      829.02     12.24 o 
  -3   3   1     2344.98     2323.59     26.58 o 
  -2   3   1      655.59      642.38      9.66 o 
  -1   3   1     3655.96     3707.51     36.85 o 
   0   3   1     8585.57     8878.79     90.19 o 
   1   3   1     3213.83     3065.44     32.34 o 
   2   3   1      521.29      562.67      8.07 o 
   3   3   1     8177.29     8431.39     94.11 o 
   4   3   1    11233.00    11512.05    129.03 o 
   5   3   1     4675.76     4685.54     54.04 o 
   6   3   1      164.91      179.18      6.54 o 
   7   3   1     2501.60     2470.21     35.65 o 
   8   3   1     4775.52     4721.80     55.27 o 
   9   3   1      269.35      314.86     15.82 o 
  10   3   1        9.80       18.49      8.01 o 
  11   3   1      776.55      760.39     18.08 o 
  12   3   1       18.88       26.84     10.86 o 
  13   3   1     1072.88     1103.84     30.03 o 
  14   3   1     1446.89     1500.20     42.24 o 
  15   3   1        2.53        4.90     19.14 o 
  16   3   1      120.91      145.67     24.97 o 
  17   3   1     2653.31     2769.61     56.42 o 
  18   3   1        2.52      -19.23     27.15 o 
  19   3   1      291.89      288.96     26.96 o 
  20   3   1      559.76      536.77     31.71 o 
  21   3   1      188.76      170.25     26.93 o 
  22   3   1      174.76      198.23     35.39 o 
 -21   4   1      413.05      398.17     30.31 o 
 -20   4   1        0.74       13.16     24.78 o 
 -19   4   1       23.22       12.31     24.32 o 
 -18   4   1     1731.86     1803.83     72.86 o 
 -17   4   1        4.74       -8.54     21.48 o 
 -16   4   1      405.38      407.19     26.33 o 
 -15   4   1      364.83      375.65     24.12 o 
 -14   4   1     1116.12     1161.32     37.03 o 
 -13   4   1      115.37      133.25     18.64 o 
 -12   4   1       26.28       39.63     16.28 o 
 -11   4   1       16.32       25.01     12.29 o 
 -10   4   1        4.83       24.09      8.90 o 
  -9   4   1      240.86      251.79     11.20 o 
  -8   4   1     5964.87     5842.24     83.70 o 
  -7   4   1      718.45      698.68     15.44 o 
  -6   4   1      376.66      384.85     10.97 o 
  -5   4   1     3521.73     3433.69     46.39 o 
  -4   4   1     1958.48     1910.43     24.56 o 
  -3   4   1       70.40       63.50      4.53 o 
  -2   4   1     9951.24     9959.20    104.62 o 
  -1   4   1      193.48      174.75      5.32 o 
   0   4   1    11299.45    11817.58    118.90 o 
   1   4   1      155.25      182.34      5.51 o 
   2   4   1     1028.84     1084.61     14.61 o 
   3   4   1      110.79      120.22      6.20 o 
   4   4   1      483.84      488.55     10.80 o 
   5   4   1     1002.59      988.40     15.18 o 
   6   4   1      338.97      337.31     10.46 o 
   7   4   1      317.59      323.02     11.49 o 
   8   4   1      234.04      229.54     10.50 o 
   9   4   1      256.70      264.45     11.82 o 
  10   4   1      140.64      129.10     10.68 o 
  11   4   1      197.53      182.67     12.43 o 
  12   4   1     6989.67     7278.75    126.01 o 
  13   4   1     1471.65     1429.64     41.34 o 
  14   4   1      775.54      794.07     33.80 o 
  15   4   1      416.60      414.03     28.60 o 
  16   4   1       78.14       70.25     22.72 o 
  17   4   1       50.32       44.97     23.80 o 
  18   4   1       97.88       86.75     24.95 o 
  19   4   1      397.01      384.76     29.01 o 
  20   4   1        1.09      -12.94     30.36 o 
 -19   5   1      551.78      560.27     38.10 o 
 -18   5   1       19.63       24.14     23.67 o 
 -17   5   1       39.95       38.30     23.82 o 
 -16   5   1      165.70      169.40     27.85 o 
 -15   5   1        5.03       36.69     30.65 o 
 -14   5   1        9.11       25.67     20.82 o 
 -13   5   1     4923.76     4970.59    103.33 o 
 -12   5   1       15.25       15.56     19.14 o 
 -11   5   1       39.78       20.94     20.32 o 
 -10   5   1       85.24       69.30     17.47 o 
  -9   5   1      238.41      232.55     15.00 o 
  -8   5   1       19.33        7.45     10.02 o 
  -7   5   1     1541.08     1525.52     30.23 o 
  -6   5   1      731.93      736.65     21.69 o 
  -5   5   1     3780.23     3866.58     61.17 o 
  -4   5   1       16.71       46.30      9.51 o 
  -3   5   1      849.10      883.88     20.07 o 
  -2   5   1      524.40      495.80     15.59 o 
  -1   5   1     1030.86     1041.34     19.67 o 
   0   5   1      314.43      308.73      8.84 o 
   1   5   1     2371.59     2394.84     27.89 o 
   2   5   1       34.52       37.69      8.89 o 
   3   5   1     1271.06     1306.97     29.13 o 
   4   5   1        0.75       10.74     10.94 o 
   5   5   1     4590.51     4642.06     67.84 o 
   6   5   1      439.11      462.51     16.82 o 
   7   5   1     2498.04     2577.56     50.07 o 
   8   5   1      121.72      129.51     13.43 o 
   9   5   1     1539.15     1510.89     41.37 o 
  10   5   1      443.98      428.73     23.00 o 
  11   5   1      218.37      219.64     21.19 o 
  12   5   1        9.29       33.08     19.85 o 
  13   5   1      365.13      376.49     25.17 o 
  14   5   1      119.94      153.80     44.38 o 
  15   5   1        6.10       19.80     47.67 o 
  16   5   1      132.78      115.53     28.17 o 
  17   5   1     1425.45     1504.00     60.51 o 
  18   5   1      153.78      217.11     33.05 o 
 -16   6   1      303.76      318.06     33.42 o 
 -15   6   1        6.38       22.30     27.90 o 
 -14   6   1      258.69      235.38     47.92 o 
 -13   6   1        8.35       13.72     25.94 o 
 -12   6   1      118.46      118.96     36.72 o 
 -11   6   1      431.55      488.50     34.85 o 
 -10   6   1      341.21      381.55     24.34 o 
  -9   6   1        9.86       27.81     25.87 o 
  -8   6   1     1129.97     1150.58     37.09 o 
  -7   6   1      541.18      521.91     24.61 o 
  -6   6   1       33.87       41.97     17.14 o 
  -5   6   1      321.66      345.15     20.31 o 
  -4   6   1      550.96      551.30     21.66 o 
  -3   6   1        6.46       -5.22     12.34 o 
  -2   6   1     1537.43     1654.63     54.67 o 
  -1   6   1      159.51      149.65     24.61 o 
   0   6   1     2241.71     2303.10     66.81 o 
   1   6   1      364.26      368.74     27.99 o 
   2   6   1     1017.14     1082.43     70.96 o 
   3   6   1      213.93      229.85     26.51 o 
   4   6   1      271.60      282.91     19.70 o 
   5   6   1       71.91       98.67     17.53 o 
   6   6   1       64.03       69.56     17.85 o 
   7   6   1      178.38      202.98     23.62 o 
   8   6   1      471.94      575.15     36.62 o 
   9   6   1      529.75      564.45     36.47 o 
  10   6   1       32.85       44.04     24.95 o 
  11   6   1       65.10      113.14     27.11 o 
  12   6   1     1925.10     2017.47     66.52 o 
  13   6   1       33.70       37.80     27.96 o 
  14   6   1      356.25      385.56     56.33 o 
  15   6   1        2.85       24.97     29.53 o 
  16   6   1        3.74       13.60     29.92 o 
 -12   7   1      117.16      109.06     28.97 o 
 -11   7   1        0.87       10.56     26.72 o 
 -10   7   1      155.37      196.88     28.75 o 
  -9   7   1        4.46       45.88     35.71 o 
  -8   7   1      510.26      515.74     34.02 o 
  -7   7   1      456.48      536.25     65.48 o 
  -6   7   1      208.92      308.75     55.56 o 
  -5   7   1      137.53      197.37     49.48 o 
  -4   7   1      112.98      143.30     30.02 o 
  -3   7   1      209.48      296.49     31.94 o 
  -2   7   1       69.31      106.14     28.84 o 
  -1   7   1      145.53      189.80     41.40 o 
   0   7   1        0.74       10.67     37.73 o 
   1   7   1       55.32      123.80     40.87 o 
   2   7   1       20.80       93.19     40.55 o 
   3   7   1      629.23      675.08     57.00 o 
   4   7   1      385.43      403.69     52.62 o 
   5   7   1      405.88      440.91     56.41 o 
   6   7   1      207.63      247.15     53.25 o 
   7   7   1     1084.42     1119.60     83.14 o 
   8   7   1      199.41      312.25     59.51 o 
   9   7   1       35.27       67.72     48.78 o 
  10   7   1       35.45       22.07     28.51 o 
  11   7   1       68.01      130.61     29.92 o 
  12   7   1        2.83       47.52     30.88 o 
 -24   0   2       12.62      -26.47     83.53 o 
 -22   0   2        2.35        8.70     73.72 o 
 -20   0   2     2222.11     2240.01     88.82 o 
 -18   0   2     7169.66     7047.34    171.60 o 
 -16   0   2      102.84       84.87     20.22 o 
 -14   0   2      834.76      817.53     29.28 o 
 -12   0   2        1.00        1.66     10.70 o 
 -10   0   2     1833.14     1635.20     32.07 o 
  -8   0   2    27182.03    28306.09    468.54 o 
  -6   0   2    68677.19    71345.36   1314.85 o 
  -4   0   2    49830.84    51142.80   1236.13 o 
  -2   0   2     1414.72     1628.17     54.29 o 
   0   0   2     3389.32     3450.11     58.96 o 
   2   0   2     7689.73     7356.64    144.28 o 
   4   0   2    55488.84    53872.40   1071.36 o 
   6   0   2     3460.80     3405.03     73.71 o 
   8   0   2      296.10      274.23     17.75 o 
  10   0   2     6235.25     6383.40    111.09 o 
  12   0   2    21799.76    21706.53    449.75 o 
  14   0   2      140.08      159.11     18.16 o 
  16   0   2      323.11      382.64     29.30 o 
  18   0   2     2054.37     2029.29     64.76 o 
  20   0   2      247.81      265.46     31.48 o 
  22   0   2      718.25      816.24     44.52 o 
 -24   1   2      217.76      235.16     28.56 o 
 -23   1   2     2133.64     2231.97     89.63 o 
 -22   1   2        5.54      -19.00     23.29 o 
 -21   1   2      519.77      518.58     36.86 o 
 -20   1   2      181.06      181.94     20.47 o 
 -19   1   2      928.15      883.31     43.02 o 
 -18   1   2      261.56      270.32     19.57 o 
 -17   1   2      126.27      147.92     16.80 o 
 -16   1   2       60.15       79.78     14.87 o 
 -15   1   2     3963.69     4080.09     73.08 o 
 -14   1   2       16.28       15.29      9.03 o 
 -13   1   2    21343.51    20866.94    281.65 o 
 -12   1   2      697.19      688.86     15.85 o 
 -11   1   2     3583.65     3532.02     47.41 o 
 -10   1   2      823.48      739.37     12.87 o 
  -9   1   2     1148.80     1190.19     17.16 o 
  -8   1   2     2236.63     2456.74     30.95 o 
  -7   1   2    11823.86    12156.41    134.46 o 
  -6   1   2     1042.86     1068.82     15.37 o 
  -5   1   2      304.01      340.07      6.47 o 
  -4   1   2     8482.54     8870.95    110.95 o 
  -3   1   2     3505.75     3461.43     44.50 o 
  -2   1   2       48.06       42.70      2.37 o 
  -1   1   2    76969.29    73667.83   1088.74 o 
   0   1   2    40305.81    40641.65    442.11 o 
   1   1   2    22527.63    22261.72    270.42 o 
   2   1   2     8328.27     8414.58    108.90 o 
   3   1   2    11009.88    11439.00    137.11 o 
   4   1   2    10961.88    11236.90    132.40 o 
   5   1   2      694.44      701.98     11.38 o 
   6   1   2      404.18      422.99      8.91 o 
   7   1   2    25459.18    26274.60    308.78 o 
   8   1   2     2068.16     2147.60     29.16 o 
   9   1   2     9212.03     9274.61    111.33 o 
  10   1   2       60.20       68.15      7.42 o 
  11   1   2      956.98      936.28     18.69 o 
  12   1   2      288.27      266.46     12.23 o 
  13   1   2     4309.23     4156.38     66.51 o 
  14   1   2      398.11      414.17     15.55 o 
  15   1   2     1602.09     1604.63     33.47 o 
  16   1   2      517.22      513.68     21.90 o 
  17   1   2     9802.78    10037.06    169.10 o 
  18   1   2        5.35       36.55     18.60 o 
  19   1   2      986.18      930.50     33.11 o 
  20   1   2       24.63       16.46     19.64 o 
  21   1   2       49.69       19.59     21.46 o 
  22   1   2      174.57      173.68     22.99 o 
  23   1   2        9.51        8.07     44.34 o 
 -23   2   2      132.04      105.87     26.70 o 
 -22   2   2        5.22      -24.15     24.15 o 
 -21   2   2      456.98      440.65     28.45 o 
 -20   2   2     1176.41     1139.89     40.94 o 
 -19   2   2      175.21      163.63     22.31 o 
 -18   2   2     4230.09     4195.13     89.45 o 
 -17   2   2        5.01       -7.55     17.71 o 
 -16   2   2      184.87      169.64     19.26 o 
 -15   2   2      830.89      915.40     31.30 o 
 -14   2   2     1361.77     1358.25     45.06 o 
 -13   2   2     1267.85     1215.79     23.19 o 
 -12   2   2      360.25      365.06     14.34 o 
 -11   2   2      154.95      175.47     10.80 o 
 -10   2   2     3438.87     3374.20     48.89 o 
  -9   2   2     6958.86     6755.16     75.83 o 
  -8   2   2    11391.47    10998.68    130.18 o 
  -7   2   2     7798.04     7823.23     93.21 o 
  -6   2   2    36889.24    36918.13    432.72 o 
  -5   2   2     5081.88     4896.68     59.17 o 
  -4   2   2     2879.39     2822.33     32.89 o 
  -3   2   2     4555.90     4549.37     51.64 o 
  -2   2   2     4523.28     4579.55     52.54 o 
  -1   2   2      649.15      665.16      8.83 o 
   0   2   2    11169.44    11499.03    129.63 o 
   1   2   2     2910.72     3103.74     32.56 o 
   2   2   2     5916.87     5925.53     66.79 o 
   3   2   2     1031.23     1000.39     13.15 o 
   4   2   2    28786.57    29025.50    341.26 o 
   5   2   2       18.80       22.21      4.36 o 
   6   2   2      634.41      604.37     11.29 o 
   7   2   2     3228.96     3040.99     38.46 o 
   8   2   2     1833.22     1890.87     25.92 o 
   9   2   2    12436.88    12551.74    149.27 o 
  10   2   2     2313.14     2245.12     30.72 o 
  11   2   2      402.99      432.56     14.21 o 
  12   2   2    13149.38    13316.72    204.15 o 
  13   2   2        7.59        0.70      9.89 o 
  14   2   2     2455.25     2375.98     55.51 o 
  15   2   2       84.10       81.34     15.90 o 
  16   2   2      117.86      142.15     19.24 o 
  17   2   2        8.28       -0.48     16.52 o 
  18   2   2      743.75      762.73     33.04 o 
  19   2   2       26.10       16.71     21.79 o 
  20   2   2      201.19      194.81     25.81 o 
  21   2   2     1058.90     1038.82     41.54 o 
  22   2   2      674.96      670.92     34.45 o 
 -22   3   2      314.53      322.68     30.16 o 
 -21   3   2      207.99      206.82     26.99 o 
 -20   3   2       88.45      116.19     24.85 o 
 -19   3   2      236.26      273.02     25.76 o 
 -18   3   2     1459.48     1412.49     43.57 o 
 -17   3   2       59.54       58.88     20.36 o 
 -16   3   2      928.67      912.42     33.43 o 
 -15   3   2      785.96      747.28     32.03 o 
 -14   3   2     2002.10     1949.07     57.00 o 
 -13   3   2     7178.30     7125.88    122.71 o 
 -12   3   2     2756.82     2796.67     49.76 o 
 -11   3   2     1567.12     1550.72     29.73 o 
 -10   3   2     5857.92     5715.75     88.47 o 
  -9   3   2     1130.09     1140.67     18.78 o 
  -8   3   2      124.39      144.44      6.59 o 
  -7   3   2      255.53      247.50      7.15 o 
  -6   3   2       20.53       47.96      5.54 o 
  -5   3   2      154.86      184.44      6.23 o 
  -4   3   2     3259.41     3263.27     38.31 o 
  -3   3   2      686.62      664.92     10.34 o 
  -2   3   2     1546.62     1548.85     17.83 o 
  -1   3   2    11152.51    11068.84    112.08 o 
   0   3   2     1863.88     1839.27     21.47 o 
   1   3   2      451.44      429.65      7.69 o 
   2   3   2     8614.68     8719.09     93.95 o 
   3   3   2     1750.19     1717.56     21.40 o 
   4   3   2    12627.65    12978.30    145.20 o 
   5   3   2      138.81      150.10      5.94 o 
   6   3   2       52.88       73.35      5.29 o 
   7   3   2     7597.68     7451.77     85.00 o 
   8   3   2      921.69      887.94     14.64 o 
   9   3   2     2682.73     2610.18     39.76 o 
  10   3   2      166.58      180.93     10.67 o 
  11   3   2      360.25      345.12     14.23 o 
  12   3   2     2893.22     2901.59     45.42 o 
  13   3   2      836.59      843.21     26.24 o 
  14   3   2      372.79      422.22     23.75 o 
  15   3   2      330.83      350.78     19.68 o 
  16   3   2     1165.99     1155.79     39.42 o 
  17   3   2     2224.43     2213.22     48.25 o 
  18   3   2      180.54      215.08     27.09 o 
  19   3   2      234.48      230.91     21.92 o 
  20   3   2      370.64      371.85     24.90 o 
  21   3   2        5.98       33.73     26.35 o 
 -21   4   2      362.29      389.73     30.46 o 
 -20   4   2        0.61       11.32     24.29 o 
 -19   4   2        1.36      -14.87     23.16 o 
 -18   4   2      665.80      632.77     40.74 o 
 -17   4   2        0.65        4.75     21.56 o 
 -16   4   2      184.57      200.72     22.38 o 
 -15   4   2     1712.45     1797.67     48.36 o 
 -14   4   2        4.71       -1.97     17.92 o 
 -13   4   2      530.22      536.29     30.37 o 
 -12   4   2        8.76        4.38     15.63 o 
 -11   4   2       46.36       51.68     12.60 o 
 -10   4   2        9.60       18.50      9.34 o 
  -9   4   2     6741.15     6600.09     86.38 o 
  -8   4   2     2112.10     2026.55     30.30 o 
  -7   4   2     2671.32     2601.99     36.88 o 
  -6   4   2     2065.44     1982.90     31.63 o 
  -5   4   2     7703.98     7686.85     98.81 o 
  -4   4   2        1.77        5.08      5.37 o 
  -3   4   2      989.74      974.40     13.61 o 
  -2   4   2      348.47      363.45      7.53 o 
  -1   4   2     3613.53     3734.33     39.13 o 
   0   4   2      478.89      485.53      9.62 o 
   1   4   2      759.07      707.58     11.68 o 
   2   4   2     4740.97     4835.45     55.89 o 
   3   4   2      249.33      265.10      8.02 o 
   4   4   2     1545.22     1511.76     20.51 o 
   5   4   2     1420.49     1426.58     19.64 o 
   6   4   2     1249.28     1245.42     19.23 o 
   7   4   2     6510.71     6396.69     90.76 o 
   8   4   2      964.21      860.41     19.35 o 
   9   4   2     3657.98     3696.50     55.70 o 
  10   4   2      158.65      158.56     10.99 o 
  11   4   2      318.14      298.49     13.22 o 
  12   4   2     1065.01     1038.31     28.80 o 
  13   4   2       54.10       53.04     21.13 o 
  14   4   2      173.02      182.08     24.23 o 
  15   4   2       73.09       81.48     21.62 o 
  16   4   2      163.32      187.96     24.50 o 
  17   4   2       88.75      124.57     30.38 o 
  18   4   2        5.94       22.49     29.35 o 
  19   4   2       21.68       51.32     30.72 o 
  20   4   2        0.49       -7.07     41.84 o 
 -19   5   2       15.34       21.61     25.27 o 
 -18   5   2      584.45      555.60     33.35 o 
 -17   5   2       15.20       20.19     23.14 o 
 -16   5   2      287.07      259.44     24.75 o 
 -15   5   2      501.76      579.94     38.04 o 
 -14   5   2      648.87      724.67     32.50 o 
 -13   5   2      185.22      214.64     21.20 o 
 -12   5   2      602.94      618.42     30.10 o 
 -11   5   2      477.06      471.78     24.61 o 
 -10   5   2     3674.52     3669.40     78.66 o 
  -9   5   2        0.13       -6.73     12.07 o 
  -8   5   2      229.82      210.60     12.91 o 
  -7   5   2      360.76      349.39     12.50 o 
  -6   5   2      562.43      564.07     17.45 o 
  -5   5   2      282.86      310.35     12.62 o 
  -4   5   2     2879.04     2975.44     48.46 o 
  -3   5   2      675.13      655.79     17.61 o 
  -2   5   2      634.63      614.67     19.28 o 
  -1   5   2       18.07       21.50      8.74 o 
   0   5   2      831.05      802.55     16.96 o 
   1   5   2        4.58        3.77      6.82 o 
   2   5   2     4736.00     4839.08     74.22 o 
   3   5   2      215.69      193.29     12.38 o 
   4   5   2     4811.75     4840.62    108.38 o 
   5   5   2      293.80      322.20     13.77 o 
   6   5   2        0.57        7.03     10.32 o 
   7   5   2     1065.99     1073.89     25.51 o 
   8   5   2      527.04      547.56     21.58 o 
   9   5   2      461.98      431.56     23.22 o 
  10   5   2       49.72       43.33     18.15 o 
  11   5   2       81.93       98.78     24.97 o 
  12   5   2      899.32      930.09     45.10 o 
  13   5   2      149.43      206.90     38.77 o 
  14   5   2      917.39      980.09     47.20 o 
  15   5   2       35.49        8.77     28.42 o 
  16   5   2      395.77      465.49     50.64 o 
  17   5   2      106.09      122.90     44.96 o 
  18   5   2      170.49      179.56     33.19 o 
 -16   6   2      193.23      170.28     43.05 o 
 -15   6   2      935.61      928.60     37.28 o 
 -14   6   2       19.23       35.97     22.68 o 
 -13   6   2      309.86      280.02     24.70 o 
 -12   6   2       42.59       51.10     21.13 o 
 -11   6   2       78.16       87.47     21.00 o 
 -10   6   2       67.62       58.15     20.15 o 
  -9   6   2      733.20      779.96     33.24 o 
  -8   6   2      143.92      159.05     28.99 o 
  -7   6   2      198.65      220.89     22.55 o 
  -6   6   2       38.48       44.84     14.18 o 
  -5   6   2     2684.25     2655.76     50.72 o 
  -4   6   2      440.59      457.13     19.42 o 
  -3   6   2      320.49      342.94     15.91 o 
  -2   6   2       81.21       86.28     12.57 o 
  -1   6   2     1367.54     1380.24     49.32 o 
   0   6   2        9.76      -12.06     32.77 o 
   1   6   2      308.21      333.99     27.80 o 
   2   6   2      924.67      948.87     46.62 o 
   3   6   2       15.15       37.57     22.77 o 
   4   6   2       40.37       53.91     27.96 o 
   5   6   2       47.34       53.42     20.55 o 
   6   6   2        5.25       -7.32     26.26 o 
   7   6   2     1359.61     1359.87     61.17 o 
   8   6   2      211.63      213.73     25.70 o 
   9   6   2     2057.84     2065.96     64.48 o 
  10   6   2      481.19      497.21     33.82 o 
  11   6   2       31.73       33.73     26.36 o 
  12   6   2        0.82      -19.99     48.29 o 
  13   6   2       45.21       70.90     47.53 o 
  14   6   2      186.52      211.78     32.32 o 
  15   6   2      299.99      347.61     35.46 o 
 -12   7   2       65.54       61.41     38.71 o 
 -11   7   2       51.81       95.76     35.60 o 
 -10   7   2      410.77      396.18     53.90 o 
  -9   7   2        4.18        3.82     24.83 o 
  -8   7   2        4.09       37.72     21.74 o 
  -7   7   2      126.07      141.27     21.40 o 
  -6   7   2      208.96      244.56     33.44 o 
  -5   7   2       17.43       92.54     38.12 o 
  -4   7   2      328.76      380.07     44.22 o 
  -3   7   2      437.76      373.57     44.85 o 
  -2   7   2       79.25      138.63     39.48 o 
  -1   7   2      177.87      205.09     41.36 o 
   0   7   2      133.83      150.79     41.10 o 
   1   7   2     1017.68      953.37     65.31 o 
   2   7   2      499.75      579.10     53.57 o 
   3   7   2       44.06       18.62     41.19 o 
   4   7   2      355.57      460.52     53.13 o 
   5   7   2        9.14       32.34     47.07 o 
   6   7   2        8.59       -0.48     43.74 o 
   7   7   2       11.85       27.89     51.45 o 
   8   7   2      170.03      235.66     57.07 o 
   9   7   2      164.89      154.23     56.52 o 
  10   7   2       45.74      118.83     52.14 o 
  11   7   2        8.26       47.55     29.49 o 
   1   8   2       65.36      162.68     49.22 o 
   2   8   2        6.28       63.86     47.78 o 
   3   8   2        0.35      151.21     50.96 o 
   4   8   2      327.93      483.01     62.91 o 
 -23   0   3     4452.17     4674.94    221.97 o 
 -21   0   3        2.37      -20.22     27.87 o 
 -19   0   3      817.30      803.96     63.65 o 
 -17   0   3      668.66      672.26     45.54 o 
 -15   0   3     3572.53     3588.54     75.96 o 
 -13   0   3     7500.03     7631.36    149.51 o 
 -11   0   3    16742.42    16864.52    326.66 o 
  -9   0   3    36919.50    35588.77    610.27 o 
  -7   0   3     5353.76     5693.33     79.16 o 
  -5   0   3    20983.59    21167.68    410.26 o 
  -3   0   3    17418.57    17779.06    578.06 o 
  -1   0   3     6189.57     6289.30    124.04 o 
   1   0   3      102.97      135.64     19.34 o 
   3   0   3    25749.01    25610.59    424.92 o 
   5   0   3     7077.20     6898.39    118.15 o 
   7   0   3    33970.03    33640.36    510.69 o 
   9   0   3       32.97       57.17      7.58 o 
  11   0   3     7065.43     7347.63    211.36 o 
  13   0   3     5603.73     5750.59    186.62 o 
  15   0   3      439.28      467.74     24.32 o 
  17   0   3      257.80      266.65     28.40 o 
  19   0   3      898.21      926.62     47.39 o 
  21   0   3     3350.03     3340.38     94.50 o 
 -24   1   3      162.01      155.33     32.83 o 
 -23   1   3       11.70      -25.24     47.77 o 
 -22   1   3      553.14      545.03     50.94 o 
 -21   1   3       79.63       50.69     24.46 o 
 -20   1   3       27.27        3.59     28.05 o 
 -19   1   3      351.89      374.36     21.25 o 
 -18   1   3     8056.25     7813.70    133.07 o 
 -17   1   3      104.98      115.06     17.13 o 
 -16   1   3     2211.18     2181.49     44.87 o 
 -15   1   3     3199.22     3160.31     58.38 o 
 -14   1   3    13090.77    12703.27    173.19 o 
 -13   1   3      684.34      683.53     16.29 o 
 -12   1   3      602.27      640.43     18.05 o 
 -11   1   3     1290.35     1236.53     21.27 o 
 -10   1   3    11434.61    11511.21    136.37 o 
  -9   1   3       14.34       18.47      4.17 o 
  -8   1   3     7712.83     7861.12     98.41 o 
  -7   1   3      533.23      595.12     11.19 o 
  -6   1   3    14733.22    14865.83    188.12 o 
  -5   1   3      901.45      960.44     12.99 o 
  -4   1   3    37168.65    38123.25    524.68 o 
  -3   1   3     1108.09     1151.65     15.84 o 
  -2   1   3    14951.96    15033.24    170.03 o 
  -1   1   3    11708.15    11928.65    147.15 o 
   0   1   3     7950.09     8176.86     94.55 o 
   1   1   3     2334.73     2376.24     29.61 o 
   2   1   3    76014.16    75313.80    845.17 o 
   3   1   3       48.88       79.40      4.50 o 
   4   1   3     5774.80     6044.01     69.22 o 
   5   1   3      103.74      140.15      5.21 o 
   6   1   3     5977.73     6182.48     71.40 o 
   7   1   3      278.51      324.72     10.56 o 
   8   1   3    13182.78    13150.29    162.50 o 
   9   1   3      497.71      512.19     12.38 o 
  10   1   3     2574.01     2521.18     34.60 o 
  11   1   3     1028.37      997.51     20.26 o 
  12   1   3     9795.27     9738.84    134.82 o 
  13   1   3      828.74      839.71     21.40 o 
  14   1   3     1946.05     1884.95     33.69 o 
  15   1   3      947.04      892.76     25.33 o 
  16   1   3     5164.98     5211.29    109.85 o 
  17   1   3        7.58       -5.01     17.39 o 
  18   1   3       80.27       70.52     18.81 o 
  19   1   3      291.55      282.27     22.46 o 
  20   1   3      901.02      959.03     34.16 o 
  21   1   3       51.10       70.02     21.96 o 
  22   1   3      104.31      131.04     22.56 o 
 -23   2   3     1930.36     1876.28     67.65 o 
 -22   2   3        3.53      -23.86     23.86 o 
 -21   2   3        6.66      -22.79     22.79 o 
 -20   2   3      960.48      977.88     37.29 o 
 -19   2   3      306.41      315.36     23.35 o 
 -18   2   3       98.98      115.78     20.12 o 
 -17   2   3      192.56      172.25     19.64 o 
 -16   2   3      323.11      312.74     20.11 o 
 -15   2   3     1595.70     1623.57     42.38 o 
 -14   2   3     1636.02     1586.88     34.69 o 
 -13   2   3     1376.38     1434.62     56.87 o 
 -12   2   3      252.08      270.02     10.11 o 
 -11   2   3     7732.32     7540.07    130.51 o 
 -10   2   3     2633.73     2544.64     32.41 o 
  -9   2   3    11720.31    11327.01    134.03 o 
  -8   2   3      397.59      425.74      8.75 o 
  -7   2   3      240.08      293.91      8.16 o 
  -6   2   3    14445.89    14565.24    233.30 o 
  -5   2   3     4454.71     4407.75     63.93 o 
  -4   2   3     2009.19     1960.35     31.07 o 
  -3   2   3    15653.02    15712.22    202.19 o 
  -2   2   3      271.22      292.08      7.39 o 
  -1   2   3     9891.91     9966.02    112.57 o 
   0   2   3     2021.99     2079.64     24.75 o 
   1   2   3     4222.86     4239.45     44.05 o 
   2   2   3     9811.26    10039.81    112.25 o 
   3   2   3     9146.99     8962.04    100.42 o 
   4   2   3     8403.58     8098.96     96.51 o 
   5   2   3     1261.77     1211.34     17.22 o 
   6   2   3     2214.92     2205.97     28.74 o 
   7   2   3    28174.71    28389.37    333.30 o 
   8   2   3     1564.76     1488.86     21.80 o 
   9   2   3        5.19       25.80      7.35 o 
  10   2   3     1835.59     1861.39     29.16 o 
  11   2   3     2072.00     2047.15     34.03 o 
  12   2   3      827.94      863.51     20.63 o 
  13   2   3     3951.94     3929.73     59.04 o 
  14   2   3       79.30       65.54     11.92 o 
  15   2   3      333.18      359.29     24.24 o 
  16   2   3      354.98      363.59     24.26 o 
  17   2   3      248.84      265.16     28.16 o 
  18   2   3      780.63      792.45     32.51 o 
  19   2   3      462.36      448.42     28.33 o 
  20   2   3       84.10       38.87     28.30 o 
  21   2   3     2467.48     2570.66     64.74 o 
  22   2   3       30.63       66.88     25.96 o 
 -22   3   3      124.63      158.62     26.55 o 
 -21   3   3       53.03       62.36     25.65 o 
 -20   3   3        5.85       -8.62     23.79 o 
 -19   3   3      959.19     1045.43     39.08 o 
 -18   3   3     1074.71     1115.94     38.72 o 
 -17   3   3      177.13      188.97     21.74 o 
 -16   3   3      889.45      917.33     34.25 o 
 -15   3   3     4775.02     4874.00    100.39 o 
 -14   3   3      715.69      742.60     29.33 o 
 -13   3   3      853.18      857.78     28.66 o 
 -12   3   3       45.06       46.25      8.94 o 
 -11   3   3     3251.94     3222.22     47.96 o 
 -10   3   3     3055.89     2989.95     44.30 o 
  -9   3   3     2620.43     2543.78     33.45 o 
  -8   3   3     3024.50     2934.07     37.71 o 
  -7   3   3        5.16        3.23      5.06 o 
  -6   3   3     5136.70     5178.56     63.20 o 
  -5   3   3      107.43       99.87      4.89 o 
  -4   3   3    11181.38    11201.25    125.62 o 
  -3   3   3     5590.84     5607.22     64.71 o 
  -2   3   3     2073.94     2099.85     24.66 o 
  -1   3   3    34870.69    35613.43    377.78 o 
   0   3   3      447.05      481.38      8.19 o 
   1   3   3        5.15       13.12      3.72 o 
   2   3   3     9952.78     9749.83    104.56 o 
   3   3   3      244.56      263.02     10.50 o 
   4   3   3       20.35       42.43      4.61 o 
   5   3   3      152.57      151.83      6.39 o 
   6   3   3     1763.97     1726.67     22.52 o 
   7   3   3        0.87       20.70      8.80 o 
   8   3   3     5317.53     5283.80     65.42 o 
   9   3   3     3596.92     3543.83     52.34 o 
  10   3   3       55.03       60.21      9.68 o 
  11   3   3     1119.17     1142.47     23.51 o 
  12   3   3     2883.76     2876.77     45.42 o 
  13   3   3     5581.31     5404.44     78.41 o 
  14   3   3       19.57       -3.16     14.94 o 
  15   3   3     1308.55     1293.09     34.55 o 
  16   3   3      506.44      509.92     26.34 o 
  17   3   3      337.62      365.51     24.70 o 
  18   3   3        9.91        3.68     20.26 o 
  19   3   3      339.90      312.12     26.17 o 
  20   3   3      151.61      121.45     30.38 o 
  21   3   3      287.27      319.04     36.70 o 
 -21   4   3       14.76      -11.26     25.56 o 
 -20   4   3      927.68      926.97     39.60 o 
 -19   4   3      107.93      157.44     35.97 o 
 -18   4   3      553.95      569.81     35.45 o 
 -17   4   3      321.78      275.20     26.73 o 
 -16   4   3       13.91       46.96     19.28 o 
 -15   4   3      746.95      735.08     31.70 o 
 -14   4   3     1445.94     1535.69     42.54 o 
 -13   4   3     1983.34     1941.47     71.70 o 
 -12   4   3      489.57      510.84     27.02 o 
 -11   4   3      901.73      864.80     25.18 o 
 -10   4   3     1138.70     1132.55     21.98 o 
  -9   4   3     2130.73     2052.92     31.00 o 
  -8   4   3      818.29      776.93     15.78 o 
  -7   4   3      540.16      523.21     14.36 o 
  -6   4   3     8035.32     7968.08    110.49 o 
  -5   4   3     1520.36     1519.81     21.92 o 
  -4   4   3       20.64       17.62      6.43 o 
  -3   4   3     1967.50     1954.08     23.84 o 
  -2   4   3      513.85      493.58      9.30 o 
  -1   4   3      478.27      505.50     10.02 o 
   0   4   3       98.89      105.77      5.84 o 
   1   4   3     1508.91     1530.21     20.08 o 
   2   4   3     2887.43     2964.75     37.63 o 
   3   4   3     1963.03     1937.15     24.77 o 
   4   4   3    14036.66    14072.40    157.83 o 
   5   4   3     1303.45     1309.53     18.74 o 
   6   4   3     1604.59     1644.08     22.43 o 
   7   4   3     2962.38     2871.84     40.13 o 
   8   4   3      314.12      349.43     13.04 o 
   9   4   3      232.65      230.19     11.80 o 
  10   4   3     1672.49     1662.28     30.09 o 
  11   4   3     1005.81     1007.44     28.37 o 
  12   4   3     1489.54     1462.79     41.22 o 
  13   4   3      927.77      967.93     35.66 o 
  14   4   3      618.36      567.41     28.42 o 
  15   4   3       60.09       88.10     28.01 o 
  16   4   3     2206.44     2370.30     72.30 o 
  17   4   3      365.70      334.28     33.55 o 
  18   4   3      999.40     1065.38     50.32 o 
  19   4   3        0.55       37.77     29.95 o 
 -19   5   3      403.23      393.54     29.35 o 
 -18   5   3       70.14       75.83     24.23 o 
 -17   5   3      477.89      520.16     29.20 o 
 -16   5   3       15.04        2.54     20.20 o 
 -15   5   3     2076.50     2212.41     73.26 o 
 -14   5   3       23.04       -6.67     18.81 o 
 -13   5   3       10.86       27.61     18.20 o 
 -12   5   3      510.25      520.67     26.98 o 
 -11   5   3      909.51     1008.00     34.42 o 
 -10   5   3      314.73      331.59     17.14 o 
  -9   5   3      129.70      142.68     14.33 o 
  -8   5   3      491.44      463.52     16.62 o 
  -7   5   3       54.56       61.17     10.45 o 
  -6   5   3       18.06       33.27     10.18 o 
  -5   5   3      578.83      568.21     16.98 o 
  -4   5   3      376.92      357.92     13.18 o 
  -3   5   3     3368.22     3347.12     53.61 o 
  -2   5   3      943.05      920.17     20.76 o 
  -1   5   3     9235.88     9311.14    138.47 o 
   0   5   3      907.87      926.50     20.65 o 
   1   5   3      393.96      427.99     23.69 o 
   2   5   3       55.66       31.10     10.62 o 
   3   5   3       16.08       15.57     10.65 o 
   4   5   3      411.88      396.98     15.93 o 
   5   5   3      384.67      393.52     16.01 o 
   6   5   3      117.67      117.52     11.70 o 
   7   5   3        3.98      -15.25     15.25 o 
   8   5   3       72.05       70.29     22.03 o 
   9   5   3     1189.79     1246.00     47.19 o 
  10   5   3      179.87      214.57     26.95 o 
  11   5   3     1585.01     1672.61     58.51 o 
  12   5   3      247.28      243.41     29.42 o 
  13   5   3     1325.06     1379.09     54.47 o 
  14   5   3       59.32      103.68     28.51 o 
  15   5   3      494.50      557.47     37.19 o 
  16   5   3        0.28       53.67     29.10 o 
  17   5   3      183.51      237.95     32.59 o 
 -16   6   3      101.85      105.59     24.31 o 
 -15   6   3        2.26       -7.77     22.55 o 
 -14   6   3      297.34      296.77     25.56 o 
 -13   6   3       93.46       91.63     31.33 o 
 -12   6   3      581.57      587.65     39.45 o 
 -11   6   3      118.95      117.67     20.86 o 
 -10   6   3      326.53      343.71     23.20 o 
  -9   6   3        6.10        5.54     18.75 o 
  -8   6   3       89.48      143.03     16.54 o 
  -7   6   3      850.80      836.72     27.12 o 
  -6   6   3     3383.56     3396.54     62.82 o 
  -5   6   3       22.11       32.70     19.62 o 
  -4   6   3       14.27       24.20     22.29 o 
  -3   6   3        3.16       12.22     13.12 o 
  -2   6   3      754.26      705.37     32.80 o 
  -1   6   3      253.25      271.77     18.50 o 
   0   6   3       19.57       46.85     33.08 o 
   1   6   3       28.45        0.15     32.21 o 
   2   6   3      130.84      127.85     35.52 o 
   3   6   3       73.19      121.07     37.25 o 
   4   6   3     3086.67     3156.98    124.85 o 
   5   6   3      800.77      837.55     38.82 o 
   6   6   3      729.94      753.10     38.42 o 
   7   6   3       46.36       23.54     34.67 o 
   8   6   3      162.98      125.27     26.54 o 
   9   6   3      210.96      270.08     50.62 o 
  10   6   3      501.89      566.81     36.09 o 
  11   6   3       17.59       71.43     28.14 o 
  12   6   3      120.31      175.10     49.51 o 
  13   6   3       16.05       36.44     30.84 o 
  14   6   3      348.53      396.51     82.12 o 
  15   6   3        5.44       42.59     35.17 o 
 -12   7   3      569.83      573.32     36.45 o 
 -11   7   3      538.51      514.79     40.91 o 
 -10   7   3       41.34       44.00     25.24 o 
  -9   7   3      235.75      257.42     26.35 o 
  -8   7   3      102.11       54.62     22.68 o 
  -7   7   3      112.77      106.51     23.21 o 
  -6   7   3       19.13       27.04     17.62 o 
  -5   7   3       23.65       14.01     37.10 o 
  -4   7   3      255.33      271.36     42.14 o 
  -3   7   3       21.71       19.39     37.07 o 
  -2   7   3      107.80       87.95     38.66 o 
  -1   7   3     2110.64     2272.08     98.33 o 
   0   7   3      290.78      277.48     43.87 o 
   1   7   3       51.65       10.46     38.78 o 
   2   7   3      347.29      326.47     43.78 o 
   3   7   3      188.20      227.98     45.72 o 
   4   7   3      212.75      221.08     47.74 o 
   6   7   3      150.79      159.99     52.27 o 
   7   7   3        0.05       41.38     45.92 o 
   8   7   3       21.51      104.84     54.56 o 
   9   7   3      146.15      216.57     58.13 o 
  10   7   3      287.53      325.06     32.88 o 
  11   7   3      131.60      151.80     30.86 o 
  -2   8   3       53.87      111.76     45.28 o 
  -1   8   3        9.32       27.30     44.51 o 
   0   8   3       18.49       80.41     46.12 o 
   1   8   3      102.24      148.93     48.34 o 
   2   8   3        0.61      140.09     48.98 o 
   3   8   3       62.87      140.10     50.60 o 
 -24   0   4      685.11      608.73     62.80 o 
 -22   0   4      537.36      658.34    110.51 o 
 -20   0   4     2159.03     2112.74    152.33 o 
 -18   0   4       67.19       30.04     21.79 o 
 -16   0   4     1841.96     1796.78     54.10 o 
 -14   0   4     8669.00     8621.78    168.34 o 
 -12   0   4        5.36        5.55      5.98 o 
 -10   0   4       35.55       47.72      8.23 o 
  -8   0   4    14435.27    14811.23    203.48 o 
  -6   0   4    10293.84    10913.89    177.99 o 
  -4   0   4     8594.81     9071.19    296.85 o 
  -2   0   4    15343.03    15768.41    305.46 o 
   0   0   4      121.08      141.39      8.39 o 
   2   0   4    48307.89    47168.79    994.85 o 
   4   0   4     5448.89     5384.79     93.30 o 
   6   0   4    20517.53    20676.81    345.03 o 
   8   0   4      549.40      645.05     28.43 o 
  10   0   4     3784.15     4106.65     75.64 o 
  12   0   4      458.36      478.13     23.06 o 
  14   0   4      166.05      138.47     18.27 o 
  16   0   4     8293.97     8538.94    331.98 o 
  18   0   4        3.20       20.79     49.68 o 
  20   0   4        6.84       23.02     34.19 o 
  22   0   4        5.15       18.53     29.10 o 
 -24   1   4       66.48       29.67     37.88 o 
 -23   1   4        5.57      -22.03     24.22 o 
 -22   1   4      178.76      182.10     26.15 o 
 -21   1   4       48.93       23.82     22.10 o 
 -20   1   4      137.35      124.10     22.90 o 
 -19   1   4     7627.59     7515.81    168.49 o 
 -18   1   4      111.49      125.56     32.30 o 
 -17   1   4      620.89      614.70     23.94 o 
 -16   1   4      315.85      315.93     16.46 o 
 -15   1   4      962.48     1042.67     46.17 o 
 -14   1   4     1236.00     1198.65     22.54 o 
 -13   1   4      497.24      525.99     21.52 o 
 -12   1   4        8.37       15.20      6.66 o 
 -11   1   4       15.71       17.76      5.25 o 
 -10   1   4     1982.23     2096.18     30.67 o 
  -9   1   4     8261.07     7835.02     88.06 o 
  -8   1   4      727.27      675.87     10.57 o 
  -7   1   4     1641.04     1558.47     21.62 o 
  -6   1   4      622.54      540.20      8.14 o 
  -5   1   4     6197.94     6446.83     82.98 o 
  -4   1   4      217.15      187.65      5.01 o 
  -3   1   4    87979.79    86624.12    979.57 o 
  -2   1   4     3903.84     4076.82     46.78 o 
  -1   1   4     5915.16     6032.66     68.71 o 
   0   1   4       11.88       16.43      3.17 o 
   1   1   4    17926.24    18013.73    193.13 o 
   2   1   4      260.70      287.49      6.59 o 
   3   1   4     7281.85     7137.55     81.11 o 
   4   1   4       20.25       28.82      3.88 o 
   5   1   4      171.46      169.61     14.26 o 
   6   1   4      453.71      429.40      9.64 o 
   7   1   4      478.18      455.05     21.01 o 
   8   1   4     1723.54     1558.57     21.96 o 
   9   1   4      355.17      392.90     11.53 o 
  10   1   4      530.05      596.52     17.91 o 
  11   1   4    21153.39    21342.04    306.87 o 
  12   1   4       19.71       18.18     12.25 o 
  13   1   4     1018.93      952.67     22.89 o 
  14   1   4       50.31       56.43     11.87 o 
  15   1   4      182.15      214.29     19.71 o 
  16   1   4       95.60       95.18     17.19 o 
  17   1   4      144.44      141.95     19.45 o 
  18   1   4       33.01       15.34     19.14 o 
  19   1   4       28.01       22.54     27.55 o 
  20   1   4      232.61      229.61     22.57 o 
  21   1   4     1850.44     1993.79     51.00 o 
  22   1   4       38.37       22.92     21.26 o 
 -23   2   4      720.94      777.38     51.42 o 
 -22   2   4        2.15      -18.42     23.01 o 
 -21   2   4      178.49      190.66     29.81 o 
 -20   2   4      546.94      514.35     27.34 o 
 -19   2   4       77.19       65.18     20.86 o 
 -18   2   4       34.72       22.72     18.87 o 
 -17   2   4       47.33       50.42     17.04 o 
 -16   2   4      412.82      368.43     21.74 o 
 -15   2   4       76.04       79.28     15.41 o 
 -14   2   4    13721.95    13053.02    217.64 o 
 -13   2   4      310.04      304.72     13.96 o 
 -12   2   4       19.74       32.67      6.87 o 
 -11   2   4     9595.02     9270.46    103.15 o 
 -10   2   4       48.56       50.69      6.58 o 
  -9   2   4       45.92       31.17      4.67 o 
  -8   2   4     3726.43     3505.69     43.19 o 
  -7   2   4      927.13     1048.34     15.87 o 
  -6   2   4     9545.26     9761.93    122.80 o 
  -5   2   4     3179.49     3189.38     42.17 o 
  -4   2   4     1350.69     1213.64     16.44 o 
  -3   2   4       41.41       44.11      3.41 o 
  -2   2   4     1959.77     1822.53     22.77 o 
  -1   2   4      455.71      446.17      7.01 o 
   0   2   4    14913.79    15592.14    165.61 o 
   1   2   4      267.51      245.50      5.31 o 
   2   2   4     8229.29     8197.54     92.07 o 
   3   2   4     6977.16     6712.05     75.90 o 
   4   2   4     2621.26     2714.48     32.99 o 
   5   2   4     5302.32     5274.52     63.86 o 
   6   2   4     9082.97     8553.44    102.12 o 
   7   2   4     1216.22     1177.57     18.39 o 
   8   2   4      148.61      169.95      7.76 o 
   9   2   4      161.97      147.65      8.31 o 
  10   2   4      583.66      605.48     15.31 o 
  11   2   4      986.95      928.92     20.89 o 
  12   2   4        8.26       16.37     10.25 o 
  13   2   4     1025.90     1001.77     43.12 o 
  14   2   4      761.35      723.35     37.24 o 
  15   2   4      442.55      441.27     21.35 o 
  16   2   4     5256.24     5418.23    176.88 o 
  17   2   4       93.12       73.17     18.82 o 
  18   2   4        0.24      -11.20     28.16 o 
  19   2   4      578.23      593.04     30.78 o 
  20   2   4        1.16      -22.88     22.88 o 
  21   2   4      279.93      291.52     27.96 o 
 -23   3   4      151.64      129.08     27.40 o 
 -22   3   4      774.31      879.95     40.05 o 
 -21   3   4        4.31        7.49     23.91 o 
 -20   3   4      390.63      391.38     28.21 o 
 -19   3   4     2618.96     2486.98     60.39 o 
 -18   3   4       48.72       50.58     20.79 o 
 -17   3   4      180.72      151.99     20.60 o 
 -16   3   4     2739.28     2716.36     62.55 o 
 -15   3   4      224.83      200.27     21.11 o 
 -14   3   4       46.93       56.17     16.67 o 
 -13   3   4      182.66      190.35     16.47 o 
 -12   3   4      124.11      155.49      9.43 o 
 -11   3   4       11.42       25.70      7.35 o 
 -10   3   4     1091.86     1054.43     19.63 o 
  -9   3   4     3528.23     3344.39     42.57 o 
  -8   3   4     2568.55     2436.55     31.81 o 
  -7   3   4      969.78      961.98     16.43 o 
  -6   3   4    18187.60    17831.48    234.04 o 
  -5   3   4      180.27      163.20      6.05 o 
  -4   3   4      237.30      236.35      7.27 o 
  -3   3   4     7520.26     7364.43     84.33 o 
  -2   3   4     4763.97     4928.28     57.16 o 
  -1   3   4     4641.20     4813.41     52.58 o 
   0   3   4       62.59       68.52      6.57 o 
   1   3   4      652.15      583.50     14.45 o 
   2   3   4     3249.28     3204.07     36.02 o 
   3   3   4      448.84      427.33      8.76 o 
   4   3   4      358.76      344.13      8.32 o 
   5   3   4      517.96      515.56     10.23 o 
   6   3   4     5185.34     5120.83     59.44 o 
   7   3   4     1974.61     1890.88     31.23 o 
   8   3   4    15269.34    15073.63    179.37 o 
   9   3   4      508.87      515.50     17.50 o 
  10   3   4        4.76       10.93      9.39 o 
  11   3   4     5470.04     5503.11     79.18 o 
  12   3   4      107.87      108.05     12.45 o 
  13   3   4      185.96      187.06     16.21 o 
  14   3   4     1991.30     1996.07     48.86 o 
  15   3   4      113.84       81.12     20.91 o 
  16   3   4      358.97      352.98     23.92 o 
  17   3   4       51.02       45.15     20.42 o 
  18   3   4      277.22      272.83     32.24 o 
  19   3   4       14.62       -4.65     30.14 o 
  20   3   4      259.66      233.34     33.30 o 
 -21   4   4      207.03      216.40     26.87 o 
 -20   4   4       80.93       93.08     42.89 o 
 -19   4   4      324.91      301.83     26.54 o 
 -18   4   4      127.47       68.68     22.43 o 
 -17   4   4      199.41      212.14     23.18 o 
 -16   4   4       32.82       45.70     20.30 o 
 -15   4   4       60.33       75.33     19.32 o 
 -14   4   4      953.92      903.63     31.98 o 
 -13   4   4       25.17       45.38     16.71 o 
 -12   4   4       24.19       20.90     13.39 o 
 -11   4   4    10241.97    10007.04    166.02 o 
 -10   4   4      181.13      175.37     11.33 o 
  -9   4   4     1752.82     1741.99     27.21 o 
  -8   4   4       23.44       20.22      7.91 o 
  -7   4   4       47.30       58.98      8.05 o 
  -6   4   4     1853.48     1809.75     29.50 o 
  -5   4   4     2174.95     2123.81     30.83 o 
  -4   4   4     1781.79     1822.44     23.92 o 
  -3   4   4      209.25      219.38      7.91 o 
  -2   4   4      144.09      158.71      6.20 o 
  -1   4   4     2587.56     2609.17     31.65 o 
   0   4   4      451.63      473.84      9.76 o 
   1   4   4     1380.22     1443.27     19.39 o 
   2   4   4     1557.26     1571.10     23.15 o 
   3   4   4    11654.34    11832.09    140.23 o 
   4   4   4      319.41      322.52      8.85 o 
   5   4   4     2062.71     2019.02     26.11 o 
   6   4   4     1211.39     1193.90     17.94 o 
   7   4   4      811.41      846.32     17.21 o 
   8   4   4       53.25       42.90      8.71 o 
   9   4   4       11.81       25.25     11.64 o 
  10   4   4        7.06       13.27     11.69 o 
  11   4   4       80.75      101.37     16.18 o 
  12   4   4      268.38      290.69     27.47 o 
  13   4   4     1904.51     2014.70     64.54 o 
  14   4   4       75.37      135.18     28.42 o 
  15   4   4      275.08      277.96     33.47 o 
  16   4   4      887.46      853.60     44.32 o 
  17   4   4      197.89      185.09     32.24 o 
  18   4   4       43.60       14.48     29.13 o 
  19   4   4      698.45      714.34     56.75 o 
 -19   5   4       91.99       48.32     24.29 o 
 -18   5   4       66.02       52.98     23.67 o 
 -17   5   4        3.65       16.92     22.10 o 
 -16   5   4     1148.37     1219.05     40.60 o 
 -15   5   4        6.88        5.40     20.65 o 
 -14   5   4      320.57      299.20     23.33 o 
 -13   5   4       21.23       18.14     18.74 o 
 -12   5   4       16.14       24.66     17.44 o 
 -11   5   4       24.44       29.47     14.26 o 
 -10   5   4      542.94      517.44     20.49 o 
  -9   5   4       36.19       29.41     17.77 o 
  -8   5   4      479.29      455.28     18.40 o 
  -7   5   4        3.05        9.80     13.91 o 
  -6   5   4     5578.55     5522.12     85.40 o 
  -5   5   4      858.09      853.62     20.77 o 
  -4   5   4      113.23      107.30     10.41 o 
  -3   5   4        1.12        3.70      9.27 o 
  -2   5   4     2309.23     2343.54     39.24 o 
  -1   5   4       76.03       75.50     11.20 o 
   0   5   4      117.27      111.23     17.09 o 
   1   5   4      546.25      544.66     26.84 o 
   2   5   4     1318.22     1360.53     29.34 o 
   3   5   4       38.39       30.27     13.27 o 
   4   5   4      619.43      589.71     22.76 o 
   5   5   4       68.27       69.78     15.91 o 
   6   5   4      935.41      961.20     52.07 o 
   7   5   4      778.57      756.95     37.30 o 
   8   5   4     4670.30     4780.86    121.49 o 
   9   5   4      375.79      412.12     29.44 o 
  10   5   4      390.82      429.27     31.32 o 
  11   5   4       46.34       28.39     25.26 o 
  12   5   4       47.13       67.02     27.81 o 
  13   5   4      203.57      192.87     31.00 o 
  14   5   4      577.86      585.36     56.98 o 
  15   5   4      228.64      210.02     38.22 o 
  16   5   4      151.16      190.18     46.32 o 
  17   5   4        0.27       34.81     30.31 o 
 -16   6   4       72.61       73.83     23.73 o 
 -15   6   4      163.81      140.80     23.92 o 
 -14   6   4       28.94       30.37     21.93 o 
 -13   6   4      123.88      134.99     22.43 o 
 -12   6   4       36.17       21.80     20.19 o 
 -11   6   4     3022.88     2966.29     67.70 o 
 -10   6   4        2.05       13.15     15.68 o 
  -9   6   4      280.84      292.52     18.17 o 
  -8   6   4       14.71       10.32     14.65 o 
  -7   6   4      285.10      288.16     17.18 o 
  -6   6   4       65.75       77.02     14.61 o 
  -5   6   4        8.31       32.47     14.04 o 
  -4   6   4      263.38      252.14     16.70 o 
  -3   6   4       24.87      -13.69     14.07 o 
  -2   6   4      828.02      813.95     26.11 o 
  -1   6   4      913.56      936.65     28.83 o 
   0   6   4      149.79      178.20     33.28 o 
   1   6   4        7.65       20.20     33.17 o 
   2   6   4       88.54       61.85     31.71 o 
   3   6   4     2442.04     2455.32    102.80 o 
   4   6   4       17.82       17.78     32.98 o 
   5   6   4      339.18      336.56     42.54 o 
   6   6   4       23.48       57.89     23.37 o 
   7   6   4      622.93      678.71     37.58 o 
   8   6   4      269.30      284.70     28.73 o 
   9   6   4       66.30       77.27     26.85 o 
  10   6   4       52.85       63.15     27.91 o 
  11   6   4       62.47       67.04     28.76 o 
  12   6   4      212.64      226.68     32.31 o 
  13   6   4      535.09      588.38     39.82 o 
  14   6   4       39.55       76.06     31.64 o 
 -12   7   4       54.31      102.38     26.19 o 
 -11   7   4       46.28       51.26     31.10 o 
 -10   7   4        8.65       26.87     23.82 o 
  -9   7   4        5.72        9.77     23.26 o 
  -8   7   4       32.20       86.98     18.46 o 
  -7   7   4      219.40      209.12     19.91 o 
  -6   7   4     1058.18     1086.72     33.37 o 
  -5   7   4      272.83      270.35     25.75 o 
  -4   7   4        2.78       30.56     36.57 o 
  -3   7   4      314.88      257.18     42.14 o 
  -2   7   4      318.01      302.25     43.06 o 
  -1   7   4       47.09       41.14     38.37 o 
   0   7   4        4.91       24.42     38.26 o 
   1   7   4       71.72      131.48     41.20 o 
   2   7   4      450.36      531.82     51.21 o 
   3   7   4        0.29      -13.79     40.16 o 
   4   7   4      535.86      607.46     56.94 o 
   5   7   4       37.63       60.26     41.49 o 
   6   7   4        1.43       14.13     48.55 o 
   7   7   4       10.20       31.07     45.90 o 
   8   7   4      640.34      717.35     69.37 o 
   9   7   4       59.00      135.41     56.34 o 
  10   7   4        7.64       32.70     54.67 o 
  -4   8   4        6.05       56.94     43.63 o 
  -3   8   4        4.14       39.15     43.70 o 
  -2   8   4      133.24      169.21     47.13 o 
  -1   8   4      384.45      401.29     52.23 o 
   0   8   4      313.96      314.23     51.32 o 
   1   8   4        0.45       93.97     46.57 o 
   2   8   4       38.64       96.78     48.08 o 
 -23   0   5      418.43      322.09     50.75 o 
 -21   0   5     1194.84     1258.35     85.20 o 
 -19   0   5     4681.39     4552.92    116.38 o 
 -17   0   5       26.31       30.02     19.80 o 
 -15   0   5     3058.96     3030.87     78.79 o 
 -13   0   5     1539.92     1491.01     30.44 o 
 -11   0   5    32615.86    32410.10    491.36 o 
  -9   0   5     8346.50     8388.13    117.60 o 
  -7   0   5     3029.22     2985.15     50.30 o 
  -5   0   5    25268.84    25004.25    567.52 o 
  -3   0   5       14.24       36.07      3.89 o 
  -1   0   5    14795.98    15319.79    229.66 o 
   1   0   5    60809.01    60685.88   1005.15 o 
   3   0   5    25521.15    25848.08    661.41 o 
   5   0   5     4183.50     4765.64    103.29 o 
   7   0   5    14012.61    15125.62    254.49 o 
   9   0   5      419.70      501.04     25.95 o 
  11   0   5     9978.78    10440.04    178.92 o 
  13   0   5     2084.22     2266.07     54.15 o 
  15   0   5     6463.64     6591.99    155.39 o 
  17   0   5      386.36      379.25     31.32 o 
  19   0   5     1692.53     1753.37     72.20 o 
  21   0   5       67.27       70.91     38.72 o 
 -24   1   5     2335.52     2466.66    106.97 o 
 -23   1   5        2.79       -7.55     38.08 o 
 -22   1   5      403.35      385.54     33.84 o 
 -21   1   5      277.33      270.05     25.16 o 
 -20   1   5       17.80       27.24     21.30 o 
 -19   1   5      430.04      431.95     25.02 o 
 -18   1   5       53.88       84.22     15.26 o 
 -17   1   5      167.21      159.12     14.86 o 
 -16   1   5     4392.23     4505.34     79.05 o 
 -15   1   5      619.55      640.18     45.66 o 
 -14   1   5     4409.83     4267.43     66.79 o 
 -13   1   5       15.85       31.17      6.60 o 
 -12   1   5     1723.46     1640.43     25.78 o 
 -11   1   5      780.64      786.17     13.76 o 
 -10   1   5    27105.74    26983.22    316.34 o 
  -9   1   5     1267.55     1329.14     17.01 o 
  -8   1   5      203.80      168.27      4.73 o 
  -7   1   5     1169.42     1043.77     12.82 o 
  -6   1   5    32398.05    33195.76    422.57 o 
  -5   1   5     3496.59     3669.93     47.87 o 
  -4   1   5    14457.23    14737.47    166.26 o 
  -3   1   5     1737.30     1747.95     19.68 o 
  -2   1   5    20556.91    21480.58    231.15 o 
  -1   1   5     3617.11     3694.08     43.23 o 
   0   1   5    38909.20    38503.60    435.41 o 
   1   1   5      389.56      418.49      6.14 o 
   2   1   5     3715.88     3447.22     40.42 o 
   3   1   5     3226.53     3186.90     37.79 o 
   4   1   5      726.31      784.63     13.02 o 
   5   1   5       22.33       36.22      5.02 o 
   6   1   5    42090.69    41903.49    469.40 o 
   7   1   5     3269.93     3341.58     41.17 o 
   8   1   5    11115.77    11034.01    125.99 o 
   9   1   5      596.03      572.07     17.11 o 
  10   1   5     4176.10     4232.23     70.58 o 
  11   1   5      671.51      637.78     21.83 o 
  12   1   5      365.06      360.37     14.47 o 
  13   1   5       14.59       19.21     12.03 o 
  14   1   5     1599.94     1679.89     43.90 o 
  15   1   5      124.81      139.01     17.98 o 
  16   1   5      720.62      710.82     28.12 o 
  17   1   5      288.68      291.68     22.48 o 
  18   1   5        1.55       15.26     19.05 o 
  19   1   5       23.51       19.76     20.02 o 
  20   1   5     3054.83     3205.69     80.51 o 
  21   1   5        6.10       -3.19     21.00 o 
 -24   2   5       21.75       -3.87     25.46 o 
 -23   2   5      249.45      216.20     27.14 o 
 -22   2   5       13.99      -17.68     22.54 o 
 -21   2   5      483.74      451.68     27.48 o 
 -20   2   5      506.01      512.29     27.56 o 
 -19   2   5     2574.35     2538.40     60.00 o 
 -18   2   5        6.90      -12.06     17.61 o 
 -17   2   5       37.31       57.42     17.36 o 
 -16   2   5     2942.57     2929.19     64.39 o 
 -15   2   5     4590.77     4365.03     89.04 o 
 -14   2   5     4588.40     4231.94     86.03 o 
 -13   2   5      395.24      390.58     11.60 o 
 -12   2   5      265.81      245.56      9.21 o 
 -11   2   5    15632.39    15213.30    190.83 o 
 -10   2   5     1157.40     1162.12     19.85 o 
  -9   2   5     2543.74     2508.09     33.98 o 
  -8   2   5     2613.52     2668.81     35.75 o 
  -7   2   5        7.92       10.91      4.03 o 
  -6   2   5       92.06       90.89      4.60 o 
  -5   2   5    14645.68    14744.06    167.36 o 
  -4   2   5      296.80      306.48      7.28 o 
  -3   2   5       28.73       24.79      5.31 o 
  -2   2   5    23163.53    23398.65    242.07 o 
  -1   2   5     8308.40     8359.33     92.38 o 
   0   2   5      908.46      890.61     11.14 o 
   1   2   5    48412.65    50528.72    539.91 o 
   2   2   5     2164.42     2258.92     25.97 o 
   3   2   5    10888.30    10859.41    117.00 o 
   4   2   5      106.64      118.26      5.62 o 
   5   2   5     4645.13     4935.58     60.27 o 
   6   2   5     2209.54     2194.49     29.29 o 
   7   2   5     3921.01     3857.81     48.77 o 
   8   2   5      569.40      558.42     12.71 o 
   9   2   5      558.31      544.95     13.39 o 
  10   2   5      867.39      811.93     18.14 o 
  11   2   5     3448.75     3380.42     51.66 o 
  12   2   5     1646.83     1620.58     30.02 o 
  13   2   5     3126.63     2952.71     67.22 o 
  14   2   5     2257.20     2222.77     46.32 o 
  15   2   5     3543.45     3446.73    101.20 o 
  16   2   5      920.11      926.81     31.34 o 
  17   2   5       15.07       -5.95     18.52 o 
  18   2   5      559.11      550.32     26.94 o 
  19   2   5      828.48      820.13     32.35 o 
  20   2   5        0.34       -3.32     22.72 o 
  21   2   5       22.50       48.57     32.23 o 
 -23   3   5       12.87       51.27     26.18 o 
 -22   3   5       98.93       95.72     26.39 o 
 -21   3   5     1609.17     1648.93     55.11 o 
 -20   3   5      221.00      170.45     33.20 o 
 -19   3   5     1996.08     1910.04     52.20 o 
 -18   3   5      235.70      195.40     22.57 o 
 -17   3   5        0.03       -1.49     19.07 o 
 -16   3   5     2522.31     2407.99     57.40 o 
 -15   3   5      269.16      280.07     20.00 o 
 -14   3   5      685.17      717.26     27.36 o 
 -13   3   5      157.90      138.74     13.69 o 
 -12   3   5      123.61      129.79      9.00 o 
 -11   3   5     2033.06     1921.43     31.87 o 
 -10   3   5     5775.91     5451.04     71.53 o 
  -9   3   5      453.24      446.72     10.61 o 
  -8   3   5      250.32      244.70      9.29 o 
  -7   3   5    13053.09    12621.97    159.69 o 
  -6   3   5     6432.95     6257.18     75.19 o 
  -5   3   5     5862.06     5713.08     78.03 o 
  -4   3   5     5617.46     5502.01    102.09 o 
  -3   3   5     3705.10     3634.94     54.99 o 
  -2   3   5     2979.32     2967.36     33.85 o 
  -1   3   5      109.43      118.40      5.16 o 
   0   3   5     4825.78     4828.34     52.87 o 
   1   3   5      641.38      699.04     10.70 o 
   2   3   5     2015.94     2013.57     23.86 o 
   3   3   5     7746.92     7509.47     81.40 o 
   4   3   5      838.59      824.85     12.89 o 
   5   3   5      731.44      733.14     12.58 o 
   6   3   5     8153.80     8086.15     92.22 o 
   7   3   5     1636.17     1635.70     26.04 o 
   8   3   5     1238.81     1211.65     19.89 o 
   9   3   5     6842.15     6836.36     96.06 o 
  10   3   5      494.22      544.43     17.27 o 
  11   3   5     2213.19     2182.90     36.87 o 
  12   3   5      935.03      906.72     23.77 o 
  13   3   5      362.54      338.79     16.76 o 
  14   3   5     1570.41     1480.47     36.81 o 
  15   3   5      216.28      228.37     21.44 o 
  16   3   5     1335.08     1370.29     53.22 o 
  17   3   5      860.27      854.03     45.03 o 
  18   3   5       60.29       62.56     51.40 o 
  19   3   5      150.45      195.21     33.71 o 
  20   3   5     1242.16     1252.53     55.33 o 
 -21   4   5      117.37       71.85     35.41 o 
 -20   4   5      198.84      171.38     28.65 o 
 -19   4   5      217.08      178.47     24.53 o 
 -18   4   5       80.58       80.46     20.86 o 
 -17   4   5       78.36       64.97     21.15 o 
 -16   4   5     3172.56     3193.50     71.70 o 
 -15   4   5     1133.50     1079.62     36.22 o 
 -14   4   5     2358.23     2239.18     53.77 o 
 -13   4   5       47.23       52.70     14.27 o 
 -12   4   5      495.77      508.29     19.73 o 
 -11   4   5      704.63      680.83     23.19 o 
 -10   4   5      978.02      947.31     22.29 o 
  -9   4   5       76.72       76.65      9.74 o 
  -8   4   5     1045.69     1029.36     20.46 o 
  -7   4   5       77.99      102.36      8.72 o 
  -6   4   5      175.73      166.02      9.02 o 
  -5   4   5      417.95      388.08     12.58 o 
  -4   4   5      367.66      388.76     11.27 o 
  -3   4   5       49.58       47.79      6.44 o 
  -2   4   5    13599.09    13932.12    177.99 o 
  -1   4   5     1916.54     1844.79     25.04 o 
   0   4   5     2600.89     2566.50     31.41 o 
   1   4   5     1304.54     1302.47     18.08 o 
   2   4   5     1128.84     1158.45     17.66 o 
   3   4   5      345.34      343.33      9.54 o 
   4   4   5      370.59      390.56      9.79 o 
   5   4   5      382.26      398.52     10.40 o 
   6   4   5     4306.58     4187.89     66.16 o 
   7   4   5     2260.57     2177.89     38.73 o 
   8   4   5     2139.66     2022.75     37.08 o 
   9   4   5      239.91      256.67     14.26 o 
  10   4   5      268.43      289.89     31.21 o 
  11   4   5      694.76      662.91     38.22 o 
  12   4   5     1460.20     1490.44     53.83 o 
  13   4   5      243.35      257.12     29.72 o 
  14   4   5     1762.61     1828.85     63.04 o 
  15   4   5      365.68      382.17     33.80 o 
  16   4   5      861.15      912.33     46.11 o 
  17   4   5       40.01       46.09     30.74 o 
  18   4   5      256.58      247.37     34.88 o 
  19   4   5      213.13      219.14     33.63 o 
 -19   5   5      812.93      805.52     36.08 o 
 -18   5   5      126.42      114.18     23.72 o 
 -17   5   5       76.46       53.43     22.16 o 
 -16   5   5      178.93      157.11     22.88 o 
 -15   5   5      609.49      584.95     29.53 o 
 -14   5   5      188.85      146.06     25.23 o 
 -13   5   5       69.46       56.02     23.60 o 
 -12   5   5      477.03      466.06     20.12 o 
 -11   5   5     1776.11     1631.66     36.70 o 
 -10   5   5      142.93      114.88     14.51 o 
  -9   5   5      468.87      476.29     19.81 o 
  -8   5   5      437.33      414.05     17.24 o 
  -7   5   5     6778.37     6633.51    173.32 o 
  -6   5   5     1273.63     1226.96     39.94 o 
  -5   5   5      829.67      821.62     20.56 o 
  -4   5   5       30.25       46.52      9.91 o 
  -3   5   5     1976.87     2001.99     35.37 o 
  -2   5   5       39.22       52.04     11.27 o 
  -1   5   5       87.81      104.05     17.13 o 
   0   5   5      365.78      363.22     38.62 o 
   1   5   5      133.65      140.57     17.88 o 
   2   5   5      885.16      901.33     27.50 o 
   3   5   5     3474.77     3389.52     69.32 o 
   4   5   5      828.48      889.63     32.11 o 
   5   5   5      211.48      222.73     40.98 o 
   6   5   5       20.70       37.43     20.23 o 
   7   5   5      253.03      218.59     27.25 o 
   8   5   5      132.39       92.88     23.88 o 
   9   5   5     1094.12     1073.74     45.29 o 
  10   5   5       26.64       40.08     26.21 o 
  11   5   5     1689.47     1871.96     80.30 o 
  12   5   5      145.31      151.00     29.89 o 
  13   5   5      293.54      324.64     70.04 o 
  14   5   5      148.83      160.27     31.55 o 
  15   5   5      192.48      184.12     31.93 o 
  16   5   5      124.92      156.74     32.27 o 
  17   5   5      394.76      381.22     36.19 o 
 -16   6   5      497.65      523.46     29.36 o 
 -15   6   5       16.93       -3.95     22.06 o 
 -14   6   5      309.83      340.74     25.49 o 
 -13   6   5      571.85      557.02     28.08 o 
 -12   6   5      177.91      153.41     21.45 o 
 -11   6   5       10.63        7.19     16.27 o 
 -10   6   5       21.84        6.88     15.92 o 
  -9   6   5      285.70      280.53     17.98 o 
  -8   6   5      108.79       90.27     16.55 o 
  -7   6   5       43.10       61.72     19.45 o 
  -6   6   5        1.11      -14.69     14.69 o 
  -5   6   5      249.81      251.07     17.10 o 
  -4   6   5      174.86      201.43     16.27 o 
  -3   6   5      932.36      954.26     30.21 o 
  -2   6   5     3238.97     3185.14     65.88 o 
  -1   6   5      664.23      665.85     39.03 o 
   0   6   5      674.96      662.99     25.23 o 
   1   6   5       85.14      103.38     32.24 o 
   2   6   5      567.72      555.92     46.90 o 
   3   6   5       54.70       48.79     33.21 o 
   4   6   5      207.35      208.21     40.53 o 
   5   6   5      802.96      782.13     61.71 o 
   6   6   5      755.51      845.31     79.45 o 
   7   6   5      102.82      147.15     25.89 o 
   8   6   5      775.62      835.95     59.52 o 
   9   6   5      140.40      162.86     29.77 o 
  10   6   5       69.66       67.23     27.87 o 
  11   6   5        0.74       44.37     29.53 o 
  12   6   5      493.41      509.06     49.33 o 
  13   6   5      165.80      175.93     41.96 o 
  14   6   5      103.63      140.38     33.13 o 
 -12   7   5       54.36       55.04     25.38 o 
 -11   7   5       78.07       78.41     31.55 o 
 -10   7   5      145.24      147.61     25.99 o 
  -9   7   5      184.40      208.27     20.75 o 
  -8   7   5      740.37      671.25     29.24 o 
  -7   7   5      517.32      530.58     24.36 o 
  -6   7   5       13.66       28.75     16.89 o 
  -5   7   5       73.53       90.44     18.03 o 
  -4   7   5       15.63       30.70     36.89 o 
  -3   7   5       54.69       94.85     38.33 o 
  -2   7   5        0.94       81.71     38.62 o 
  -1   7   5       37.84       56.35     38.16 o 
   0   7   5      226.52      214.88     42.57 o 
   1   7   5        7.48       26.52     35.96 o 
   2   7   5       17.62       42.00     40.92 o 
   3   7   5      575.19      506.02     49.87 o 
   4   7   5      390.49      378.88     51.10 o 
   5   7   5      146.49      202.13     47.99 o 
   6   7   5      409.52      419.66     57.79 o 
   7   7   5        0.41       55.27     46.20 o 
   8   7   5        6.92       13.20     52.07 o 
   9   7   5      339.87      447.85     63.63 o 
  10   7   5        4.05       56.64     50.70 o 
  -3   8   5       62.28       41.19     44.53 o 
  -2   8   5      164.91      263.73     48.26 o 
  -1   8   5       26.34       60.14     44.70 o 
   0   8   5       19.43      115.89     46.74 o 
   1   8   5      208.16      235.87     50.37 o 
 -24   0   6       97.68       67.72     50.08 o 
 -22   0   6      269.39      291.43     43.45 o 
 -20   0   6     4899.18     4968.08    199.00 o 
 -18   0   6      382.13      432.69     26.81 o 
 -16   0   6     7882.35     7803.11    184.51 o 
 -14   0   6     3133.94     2978.56     62.24 o 
 -12   0   6     9056.09     8863.36    134.73 o 
 -10   0   6     3875.27     3844.05     69.08 o 
  -8   0   6     1140.10     1127.52     22.91 o 
  -6   0   6     2068.48     2151.77     51.71 o 
  -4   0   6     9544.99     9609.60    182.21 o 
  -2   0   6    75186.02    74316.95   1113.67 o 
   0   0   6     1960.91     1880.60     30.16 o 
   2   0   6       90.38      103.35      7.57 o 
   4   0   6      738.77      816.10     35.96 o 
   6   0   6      664.79      702.75     20.31 o 
   8   0   6     3383.46     3575.19     60.06 o 
  10   0   6    11599.12    11936.74    185.68 o 
  12   0   6     3221.15     3269.10     71.30 o 
  14   0   6     3961.08     4224.81     90.48 o 
  16   0   6       80.27      109.62     26.45 o 
  18   0   6     1673.19     1676.10     59.26 o 
  20   0   6     1333.73     1385.63     55.19 o 
 -24   1   6      118.73       78.42     30.48 o 
 -23   1   6       18.13       -4.70     24.73 o 
 -22   1   6       92.82       95.07     25.43 o 
 -21   1   6     1906.57     1894.45     50.86 o 
 -20   1   6       34.80       58.37     20.45 o 
 -19   1   6      934.23      912.78     33.75 o 
 -18   1   6      113.79       93.76     17.98 o 
 -17   1   6      150.40      173.05     21.55 o 
 -16   1   6        5.34       13.81     12.04 o 
 -15   1   6     6362.61     6194.79    104.73 o 
 -14   1   6      781.97      756.00     25.72 o 
 -13   1   6      253.19      230.93      8.57 o 
 -12   1   6     2369.07     2279.57     29.62 o 
 -11   1   6     4928.94     4982.53     60.45 o 
 -10   1   6      862.69      840.12     12.16 o 
  -9   1   6     6448.21     6439.21     65.44 o 
  -8   1   6      522.86      538.48      7.23 o 
  -7   1   6    21166.98    20899.12    247.10 o 
  -6   1   6       34.54       47.33      3.09 o 
  -5   1   6     2096.91     2140.17     25.14 o 
  -4   1   6      953.34     1017.39     12.90 o 
  -3   1   6    13466.17    13817.69    156.61 o 
  -2   1   6     1344.76     1376.72     16.61 o 
  -1   1   6     1166.40     1175.41     14.29 o 
   0   1   6     7664.98     8212.66     93.88 o 
   1   1   6     9355.10     8930.32     96.25 o 
   2   1   6      498.80      505.23      8.99 o 
   3   1   6    18590.46    18389.99    206.48 o 
   4   1   6      527.86      508.76     10.55 o 
   5   1   6     5756.27     5593.35     65.38 o 
   6   1   6     4007.08     4038.52     48.79 o 
   7   1   6     2647.52     2418.82     31.57 o 
   8   1   6      618.49      612.77     13.83 o 
   9   1   6     4850.74     4915.08     62.63 o 
  10   1   6      173.42      194.56      9.51 o 
  11   1   6      244.53      227.83     12.71 o 
  12   1   6      343.57      325.10     14.64 o 
  13   1   6     1017.51     1044.97     24.72 o 
  14   1   6      155.61      144.17     14.32 o 
  15   1   6     5903.86     6147.64    107.43 o 
  16   1   6       29.62       47.61     17.63 o 
  17   1   6      879.43      924.02     31.97 o 
  18   1   6      121.66      120.23     20.86 o 
  19   1   6       35.07       42.57     25.63 o 
  20   1   6      200.50      199.71     22.40 o 
  21   1   6       15.80        1.26     20.54 o 
 -24   2   6        9.60      -19.63     21.51 o 
 -23   2   6      256.04      281.44     23.91 o 
 -22   2   6      112.70      105.69     23.85 o 
 -21   2   6       56.41       28.60     27.78 o 
 -20   2   6     2260.05     2202.87     55.35 o 
 -19   2   6      672.39      584.03     33.71 o 
 -18   2   6      225.76      249.35     20.62 o 
 -17   2   6     1706.50     1690.77     43.80 o 
 -16   2   6     4990.33     4764.07     84.23 o 
 -15   2   6     1341.05     1240.60     29.75 o 
 -14   2   6       51.53       45.27     14.94 o 
 -13   2   6      643.07      598.42     16.27 o 
 -12   2   6     4202.81     3974.97     56.58 o 
 -11   2   6     2142.69     2078.68     29.22 o 
 -10   2   6     2238.07     2130.13     29.59 o 
  -9   2   6       83.54       91.67      5.45 o 
  -8   2   6        8.01       16.36      5.03 o 
  -7   2   6     5562.23     5365.17     75.75 o 
  -6   2   6      332.62      363.91      7.81 o 
  -5   2   6     2926.84     2885.37     35.37 o 
  -4   2   6     8549.20     8535.44     92.52 o 
  -3   2   6       23.99       25.24      3.17 o 
  -2   2   6    29472.79    29563.51    332.20 o 
  -1   2   6     4664.76     4684.17     50.24 o 
   0   2   6      168.72      170.66      4.90 o 
   1   2   6    20490.16    21293.84    229.02 o 
   2   2   6     1526.30     1490.91     17.51 o 
   3   2   6        2.79       23.16      3.95 o 
   4   2   6     1760.18     1789.77     21.97 o 
   5   2   6      233.47      221.60      7.42 o 
   6   2   6       98.55       96.71      7.30 o 
   7   2   6     3615.20     3447.36     44.47 o 
   8   2   6     6280.11     6064.73     74.83 o 
   9   2   6       23.16       32.23      8.29 o 
  10   2   6     8943.43     8796.48    114.24 o 
  11   2   6      948.48      904.68     21.98 o 
  12   2   6     1459.51     1434.52     28.68 o 
  13   2   6      558.25      544.12     27.65 o 
  14   2   6     2834.24     2779.09     51.31 o 
  15   2   6     1305.95     1283.04     35.33 o 
  16   2   6       28.51       14.11     17.56 o 
  17   2   6        8.92      -14.10     19.03 o 
  18   2   6      720.98      738.72     29.56 o 
  19   2   6      186.24      207.99     26.09 o 
  20   2   6      632.07      664.47     54.06 o 
 -23   3   6       32.17       28.32     49.49 o 
 -22   3   6       88.41       62.26     25.54 o 
 -21   3   6      349.82      284.39     26.46 o 
 -20   3   6        6.71        6.86     23.43 o 
 -19   3   6       89.53      102.44     21.79 o 
 -18   3   6        2.04       -8.74     19.23 o 
 -17   3   6      389.70      340.76     22.67 o 
 -16   3   6       25.16       37.18     17.49 o 
 -15   3   6     1841.98     1724.68     44.02 o 
 -14   3   6       13.17       27.31     13.08 o 
 -13   3   6       12.76        5.31     11.87 o 
 -12   3   6     8384.40     7852.34    118.26 o 
 -11   3   6     1734.77     1600.39     26.47 o 
 -10   3   6     5455.98     5400.69     75.55 o 
  -9   3   6      510.65      494.06     13.93 o 
  -8   3   6     1072.23     1064.19     21.68 o 
  -7   3   6     8788.08     8696.08    121.92 o 
  -6   3   6       63.84       86.61      5.91 o 
  -5   3   6     1838.93     1834.59     24.54 o 
  -4   3   6     3000.41     2945.15     37.42 o 
  -3   3   6     3687.84     3668.23     43.42 o 
  -2   3   6      511.37      443.53      8.32 o 
  -1   3   6      228.26      263.32      9.32 o 
   0   3   6      565.24      612.30      9.97 o 
   1   3   6     2400.28     2339.15     28.57 o 
   2   3   6     6797.13     6868.21     78.31 o 
   3   3   6    10155.53     9990.51    112.57 o 
   4   3   6     2596.29     2598.57     31.76 o 
   5   3   6     2698.79     2638.69     32.52 o 
   6   3   6     9697.70     9527.50    114.58 o 
   7   3   6      171.52      174.36      8.59 o 
   8   3   6        1.44       12.74      7.69 o 
   9   3   6      945.88      964.62     20.36 o 
  10   3   6      267.79      246.51     14.29 o 
  11   3   6      517.75      516.17     22.00 o 
  12   3   6      849.37      814.10     35.11 o 
  13   3   6      983.19     1021.60     37.77 o 
  14   3   6       52.68       62.74     22.05 o 
  15   3   6     1594.93     1545.33     45.76 o 
  16   3   6       80.00       76.18     27.29 o 
  17   3   6      369.02      373.96     35.00 o 
  18   3   6     1069.84     1065.87     49.47 o 
  19   3   6       48.83       47.94     30.16 o 
 -21   4   6      185.23      160.53     25.26 o 
 -20   4   6      355.17      312.32     33.52 o 
 -19   4   6      932.60      892.42     36.73 o 
 -18   4   6        0.04      -19.54     19.54 o 
 -17   4   6     1959.53     1894.09     48.72 o 
 -16   4   6      257.53      267.14     23.43 o 
 -15   4   6      949.83      919.25     43.60 o 
 -14   4   6      109.23      108.53     15.25 o 
 -13   4   6      357.56      351.66     17.18 o 
 -12   4   6     1274.22     1161.55     28.14 o 
 -11   4   6     2164.99     2056.20     44.37 o 
 -10   4   6      839.06      824.41     23.46 o 
  -9   4   6     1085.89     1093.79     31.15 o 
  -8   4   6       37.41       47.59      8.57 o 
  -7   4   6     5939.80     5892.71    107.67 o 
  -6   4   6       67.89       75.79     10.09 o 
  -5   4   6     4498.81     4393.43    158.24 o 
  -4   4   6       52.51       53.34      8.75 o 
  -3   4   6       72.84       94.73      7.44 o 
  -2   4   6     2215.74     2186.18     57.29 o 
  -1   4   6     1555.07     1531.11     23.35 o 
   0   4   6      176.69      181.92      7.29 o 
   1   4   6     9069.03     9238.97    127.33 o 
   2   4   6      147.33      169.18      9.91 o 
   3   4   6        0.22        6.58      8.39 o 
   4   4   6      165.28      163.62     10.74 o 
   5   4   6       33.02       32.65      9.75 o 
   6   4   6       87.67       87.56     10.74 o 
   7   4   6     3382.72     3353.91     79.75 o 
   8   4   6      754.47      781.94     30.99 o 
   9   4   6     1811.56     1851.39     59.57 o 
  10   4   6      317.03      310.22     22.61 o 
  11   4   6      821.19      832.53     54.86 o 
  12   4   6      100.08      112.75     27.32 o 
  13   4   6      296.38      309.37     31.43 o 
  14   4   6      191.86      190.13     31.25 o 
  15   4   6     1844.72     1875.31     88.07 o 
  16   4   6        5.89       52.27     31.06 o 
  17   4   6       69.43       46.99     31.51 o 
  18   4   6       15.54       30.42     32.46 o 
 -19   5   6        1.83       -6.28     22.46 o 
 -18   5   6       62.78       74.13     23.33 o 
 -17   5   6      166.97      142.06     22.91 o 
 -16   5   6       22.92       17.68     20.76 o 
 -15   5   6      217.08      198.00     21.92 o 
 -14   5   6      157.39      154.18     17.27 o 
 -13   5   6      153.82      146.43     15.86 o 
 -12   5   6     3064.11     3018.59     80.52 o 
 -11   5   6      127.83      120.15     15.29 o 
 -10   5   6     1278.71     1216.35     30.56 o 
  -9   5   6       67.16       50.02     13.74 o 
  -8   5   6      387.85      379.08     17.01 o 
  -7   5   6      817.05      787.52     28.62 o 
  -6   5   6     1145.08     1057.43     27.27 o 
  -5   5   6       79.96       98.88     12.75 o 
  -4   5   6     2676.76     2679.13     49.55 o 
  -3   5   6      177.33      198.71     15.43 o 
  -2   5   6     1620.10     1603.16     41.14 o 
  -1   5   6      302.26      319.52     21.83 o 
   0   5   6      193.92      193.15     18.87 o 
   1   5   6        4.57        0.32     16.79 o 
   2   5   6     5070.70     4931.81    137.64 o 
   3   5   6      804.31      797.93     26.72 o 
   4   5   6      809.82      834.41     27.91 o 
   5   5   6      140.66      161.84     16.96 o 
   6   5   6     4392.13     4429.60    118.50 o 
   7   5   6      314.17      331.18     27.68 o 
   8   5   6       85.54       54.95     23.66 o 
   9   5   6       13.79       22.59     32.63 o 
  10   5   6      287.30      286.86     31.69 o 
  11   5   6       16.02       11.92     27.79 o 
  12   5   6      462.46      450.19     35.55 o 
  13   5   6      128.41      128.56     31.27 o 
  14   5   6       49.56       41.70     30.47 o 
  15   5   6        3.93       18.08     32.02 o 
  16   5   6       45.98        2.15     32.13 o 
 -16   6   6       90.40       70.80     23.13 o 
 -15   6   6      288.25      271.44     24.98 o 
 -14   6   6        7.11      -20.78     20.78 o 
 -13   6   6      192.32      170.69     25.45 o 
 -12   6   6      131.71      113.53     18.86 o 
 -11   6   6      256.78      275.20     20.54 o 
 -10   6   6      159.62      163.38     18.65 o 
  -9   6   6      206.12      234.09     18.91 o 
  -8   6   6       27.72       41.74     16.23 o 
  -7   6   6     1896.97     1901.98     44.86 o 
  -6   6   6      361.47      329.13     28.60 o 
  -5   6   6      341.66      333.38     19.04 o 
  -4   6   6      153.69      151.74     16.29 o 
  -3   6   6      172.52      165.81     15.94 o 
  -2   6   6        0.80       26.45     23.91 o 
  -1   6   6      172.22      180.23     16.62 o 
   0   6   6      181.50      167.02     21.96 o 
   1   6   6     1503.45     1492.90     46.97 o 
   2   6   6       22.41       79.11     35.32 o 
   3   6   6        6.79      -14.56     35.25 o 
   4   6   6       45.44       81.01     35.25 o 
   5   6   6       98.49       79.01     37.45 o 
   6   6   6       11.86       21.30     37.01 o 
   7   6   6      414.64      439.72     32.22 o 
   8   6   6      154.39      176.19     31.21 o 
   9   6   6      301.21      323.54     33.43 o 
  10   6   6        8.46       34.10     28.91 o 
  11   6   6      677.63      713.58     44.53 o 
  12   6   6      419.43      472.91     38.26 o 
  13   6   6      263.74      313.87     58.55 o 
 -12   7   6      359.23      370.65     30.05 o 
 -11   7   6        2.15       23.32     20.36 o 
 -10   7   6      316.62      319.02     22.88 o 
  -9   7   6      118.88      110.59     19.93 o 
  -8   7   6        5.81       15.30     18.00 o 
  -7   7   6       14.65       -3.62     18.30 o 
  -6   7   6        0.40       -0.15     17.94 o 
  -5   7   6      269.39      237.36     19.73 o 
  -4   7   6      534.51      540.10     37.10 o 
  -3   7   6      192.52      105.29     39.17 o 
  -2   7   6      274.41      232.52     42.11 o 
  -1   7   6      329.26      313.00     44.56 o 
   0   7   6      323.21      368.42     46.10 o 
   1   7   6       98.50      135.58     41.58 o 
   2   7   6      193.35      205.44     44.02 o 
   3   7   6        2.76       51.01     41.67 o 
   4   7   6       28.81       56.45     43.35 o 
   5   7   6      104.92      182.85     47.70 o 
   6   7   6      660.31      666.19     61.07 o 
   7   7   6      198.97      230.87     54.89 o 
   8   7   6       59.70       84.56     52.69 o 
   9   7   6        4.78       27.78     49.04 o 
 -23   0   7     1176.33     1243.17     80.25 o 
 -21   0   7      194.15      260.41     28.34 o 
 -19   0   7       94.02       94.58     23.01 o 
 -17   0   7    12311.67    12079.24    280.89 o 
 -15   0   7      172.65      191.98     17.56 o 
 -13   0   7        2.42        7.72      7.36 o 
 -11   0   7     3445.87     3421.02     53.82 o 
  -9   0   7     4524.76     4389.59     73.25 o 
  -7   0   7    51851.87    51573.73   1174.04 o 
  -5   0   7     6140.27     6182.32    118.19 o 
  -3   0   7     8978.27     9119.54    151.39 o 
  -1   0   7      874.03      932.02     16.40 o 
   1   0   7     9703.81     9438.75    151.03 o 
   3   0   7     6745.97     6938.82    118.91 o 
   5   0   7    12861.24    12924.01    218.10 o 
   7   0   7    38244.31    41010.04    680.34 o 
   9   0   7       52.11       96.62     11.35 o 
  11   0   7       15.94       30.46     15.92 o 
  13   0   7     3511.61     3731.57     80.85 o 
  15   0   7       43.57       80.21     25.13 o 
  17   0   7      524.13      533.76     88.75 o 
  19   0   7     1716.93     1756.71     62.55 o 
  21   0   7      321.30      359.45     34.64 o 
 -24   1   7      323.55      341.86     55.89 o 
 -23   1   7       32.22      -12.32     27.33 o 
 -22   1   7      914.61      882.76     37.52 o 
 -21   1   7      214.95      233.34     23.66 o 
 -20   1   7     1530.93     1532.19     44.74 o 
 -19   1   7       25.17       21.39     17.95 o 
 -18   1   7       50.56       93.16     21.04 o 
 -17   1   7      476.99      485.31     22.88 o 
 -16   1   7      205.04      207.16     13.57 o 
 -15   1   7       50.51       58.93     11.35 o 
 -14   1   7      406.99      417.76     11.14 o 
 -13   1   7      187.46      180.50      7.39 o 
 -12   1   7    27893.02    27142.60    318.63 o 
 -11   1   7        2.65       10.43      3.48 o 
 -10   1   7     1132.54     1143.23     14.23 o 
  -9   1   7     1990.75     2026.11     22.91 o 
  -8   1   7      566.79      585.05      8.75 o 
  -7   1   7      254.66      333.35      7.13 o 
  -6   1   7     3558.81     3710.80     48.21 o 
  -5   1   7       25.80       23.45      2.44 o 
  -4   1   7      967.52     1042.58     12.58 o 
  -3   1   7     2009.11     2015.01     21.67 o 
  -2   1   7     8795.74     8821.03     98.61 o 
  -1   1   7     3063.05     3163.48     33.61 o 
   0   1   7    16614.21    16345.35    185.40 o 
   1   1   7      339.11      275.50      6.42 o 
   2   1   7    18952.03    18277.42    205.34 o 
   3   1   7      290.94      316.72      8.18 o 
   4   1   7     1509.61     1467.80     21.65 o 
   5   1   7      718.86      679.45     13.05 o 
   6   1   7     4325.45     4129.72     50.01 o 
   7   1   7       83.45       76.40      7.73 o 
   8   1   7     3121.53     3207.35     40.82 o 
   9   1   7      255.84      264.81     10.55 o 
  10   1   7     5490.33     5615.06     79.13 o 
  11   1   7      117.84      131.01     11.83 o 
  12   1   7     3255.36     3448.04     53.51 o 
  13   1   7      492.66      462.98     23.77 o 
  14   1   7     1199.57     1245.91     34.00 o 
  15   1   7      200.71      249.68     19.61 o 
  16   1   7      140.04      157.65     22.90 o 
  17   1   7        6.45        2.74     18.16 o 
  18   1   7     3340.18     3413.13     81.15 o 
  19   1   7        8.15        1.80     19.82 o 
  20   1   7       10.06       -5.69     20.52 o 
 -24   2   7        7.61       -7.96     25.52 o 
 -23   2   7      995.38     1016.39     42.15 o 
 -22   2   7      379.44      404.43     24.21 o 
 -21   2   7      197.50      175.31     20.61 o 
 -20   2   7     1137.19     1065.36     39.11 o 
 -19   2   7       37.01       36.73     17.03 o 
 -18   2   7      623.83      652.19     27.15 o 
 -17   2   7     3910.50     3786.46     80.50 o 
 -16   2   7       51.23       51.91     19.82 o 
 -15   2   7      218.40      188.69     13.28 o 
 -14   2   7      563.13      541.21     19.27 o 
 -13   2   7       13.13       24.74      6.65 o 
 -12   2   7      643.52      655.90     19.72 o 
 -11   2   7     1330.13     1295.21     21.55 o 
 -10   2   7     1018.70     1025.77     16.96 o 
  -9   2   7     2281.03     2312.40     31.98 o 
  -8   2   7     6008.86     6087.81     79.31 o 
  -7   2   7    30377.87    30844.19    369.39 o 
  -6   2   7     2818.55     2893.34     34.45 o 
  -5   2   7     2030.13     2158.65     26.21 o 
  -4   2   7     5511.58     5578.18     61.07 o 
  -3   2   7     3200.70     3244.19     38.27 o 
  -2   2   7     2243.32     2257.46     25.47 o 
  -1   2   7     1456.44     1499.55     18.31 o 
   0   2   7     5541.08     5456.42     80.78 o 
   1   2   7     2857.85     2696.67     33.04 o 
   2   2   7     2003.99     1957.38     23.77 o 
   3   2   7     3148.38     2976.70     34.15 o 
   4   2   7     1793.91     1845.63     24.41 o 
   5   2   7     8083.52     8061.75     92.64 o 
   6   2   7       61.92       69.37      6.60 o 
   7   2   7    11383.54    11150.07    127.53 o 
   8   2   7      779.00      796.07     15.53 o 
   9   2   7      259.66      274.58     10.97 o 
  10   2   7     6642.01     6495.97     86.40 o 
  11   2   7        8.34       -7.87     11.14 o 
  12   2   7      173.32      171.54     14.90 o 
  13   2   7     2909.84     2988.01     58.73 o 
  14   2   7       13.13       -3.27     16.73 o 
  15   2   7        3.71       10.60     18.08 o 
  16   2   7      339.41      341.52     27.01 o 
  17   2   7      301.56      305.63     27.03 o 
  18   2   7        7.26       23.26     24.41 o 
  19   2   7      447.05      444.58     39.57 o 
  20   2   7       12.26       15.67     25.82 o 
 -23   3   7       92.54      106.25     25.98 o 
 -22   3   7      244.75      222.30     26.43 o 
 -21   3   7      610.94      593.54     36.94 o 
 -20   3   7      118.19       85.69     22.72 o 
 -19   3   7        5.68        0.64     20.59 o 
 -18   3   7      128.26      125.20     23.56 o 
 -17   3   7     1042.14      985.80     35.77 o 
 -16   3   7      171.01      203.88     47.22 o 
 -15   3   7     4020.24     3783.09     68.19 o 
 -14   3   7       95.67       94.04     13.24 o 
 -13   3   7      130.89      140.59     13.03 o 
 -12   3   7     6175.82     5794.93     98.31 o 
 -11   3   7        6.17       -3.29      6.70 o 
 -10   3   7      202.68      196.91      8.17 o 
  -9   3   7     5303.09     5195.64     73.20 o 
  -8   3   7      564.72      610.96     12.94 o 
  -7   3   7     1292.09     1294.13     20.16 o 
  -6   3   7      648.98      636.06     12.32 o 
  -5   3   7      533.17      547.76     11.40 o 
  -4   3   7       43.74       69.70      8.84 o 
  -3   3   7    11632.49    11805.41    127.68 o 
  -2   3   7     2753.57     2775.31     31.93 o 
  -1   3   7     4586.21     4582.60     60.93 o 
   0   3   7      794.52      873.28     14.47 o 
   1   3   7     3671.43     3691.95     43.51 o 
   2   3   7     6670.03     6667.11     80.27 o 
   3   3   7      462.45      501.36     14.35 o 
   4   3   7      773.68      778.94     14.21 o 
   5   3   7     5294.08     5309.43     70.46 o 
   6   3   7     1758.85     1769.78     27.81 o 
   7   3   7      392.68      384.98     12.29 o 
   8   3   7     2966.42     2812.73     44.53 o 
   9   3   7      236.22      229.69     16.36 o 
  10   3   7      913.37      940.50     34.18 o 
  11   3   7      472.12      473.95     26.31 o 
  12   3   7     1249.30     1233.75     40.94 o 
  13   3   7      518.47      568.94     29.67 o 
  14   3   7      250.64      250.24     34.90 o 
  15   3   7     1963.93     1922.98     75.53 o 
  16   3   7       12.47        6.24     32.72 o 
  17   3   7       65.67      102.75     43.62 o 
  18   3   7      759.26      758.98     45.14 o 
  19   3   7      140.75      198.91     33.94 o 
 -21   4   7       82.50       73.97     25.20 o 
 -20   4   7     1916.99     1985.44     69.42 o 
 -19   4   7      104.49      101.98     23.50 o 
 -18   4   7      322.93      278.05     23.84 o 
 -17   4   7      322.40      319.68     23.46 o 
 -16   4   7      392.46      380.01     31.99 o 
 -15   4   7       57.47       59.70     15.24 o 
 -14   4   7      353.00      341.14     17.06 o 
 -13   4   7       23.55        8.62     13.46 o 
 -12   4   7      816.84      715.33     23.10 o 
 -11   4   7       16.63       22.65     12.39 o 
 -10   4   7     1256.17     1234.15     28.83 o 
  -9   4   7        8.69       15.33     11.33 o 
  -8   4   7     2469.90     2488.99     62.79 o 
  -7   4   7     3220.90     3195.13     52.63 o 
  -6   4   7     5983.42     5905.56    110.75 o 
  -5   4   7      721.21      745.10     18.58 o 
  -4   4   7     7917.14     7945.08    111.95 o 
  -3   4   7      373.85      377.12     13.33 o 
  -2   4   7     1666.59     1716.09     41.67 o 
  -1   4   7      189.18      186.84     12.66 o 
   0   4   7     2032.96     2004.76     38.62 o 
   1   4   7     1002.60     1010.71     28.03 o 
   2   4   7     1065.83     1113.32     38.71 o 
   3   4   7     1194.27     1194.90     32.28 o 
   4   4   7      286.29      322.73     43.88 o 
   5   4   7       49.65       34.82     14.84 o 
   6   4   7       57.71       78.91     16.08 o 
   7   4   7      821.01      805.68     41.21 o 
   8   4   7     1274.28     1238.72     36.46 o 
   9   4   7       10.49       60.84     19.13 o 
  10   4   7     6997.79     6886.04    137.41 o 
  11   4   7      335.06      377.07     25.62 o 
  12   4   7       32.90       48.50     43.34 o 
  13   4   7      378.09      431.75     65.38 o 
  14   4   7       20.92       47.78     32.12 o 
  15   4   7       75.43       36.67     30.53 o 
  16   4   7        7.91       14.77     29.42 o 
  17   4   7       48.15       34.76     31.71 o 
  18   4   7       41.84      -26.32     48.40 o 
 -19   5   7       34.42       22.38     26.12 o 
 -18   5   7       16.32      -17.66     21.75 o 
 -17   5   7      174.89      146.95     22.31 o 
 -16   5   7        7.42        3.45     20.04 o 
 -15   5   7     2693.14     2552.56     69.16 o 
 -14   5   7      103.32      102.03     16.80 o 
 -13   5   7       96.76       93.11     15.88 o 
 -12   5   7       85.84       46.70     14.07 o 
 -11   5   7      304.78      234.77     15.75 o 
 -10   5   7      235.35      232.10     15.94 o 
  -9   5   7      857.63      869.15     25.56 o 
  -8   5   7      473.49      462.34     19.51 o 
  -7   5   7      549.32      574.05     23.41 o 
  -6   5   7      223.85      262.37     16.44 o 
  -5   5   7       39.29       44.48     13.54 o 
  -4   5   7      129.25      145.90     19.19 o 
  -3   5   7      903.27      925.05     34.84 o 
  -2   5   7      488.35      498.49     26.94 o 
  -1   5   7     2647.01     2724.82     81.52 o 
   0   5   7      238.83      276.86     22.22 o 
   1   5   7     2165.47     2141.49     59.77 o 
   2   5   7       96.39       46.46     18.59 o 
   3   5   7       41.80       46.39     15.25 o 
   4   5   7      137.64      114.02     16.38 o 
   5   5   7     1224.33     1277.69     36.34 o 
   6   5   7       99.11      134.15     18.65 o 
   7   5   7       10.13       20.35     22.79 o 
   8   5   7      627.27      707.89     40.57 o 
   9   5   7      142.36      114.09     27.52 o 
  10   5   7       29.84       57.74     27.72 o 
  11   5   7       88.98       94.80     28.82 o 
  12   5   7      345.82      424.83     36.73 o 
  13   5   7      477.48      467.37     37.40 o 
  14   5   7        3.04        0.39     31.13 o 
  15   5   7     1304.92     1310.64     55.30 o 
 -16   6   7       40.29       45.06     26.25 o 
 -15   6   7       36.41       30.04     24.04 o 
 -14   6   7       42.86       50.49     19.79 o 
 -13   6   7      264.07      228.36     20.97 o 
 -12   6   7        3.37       40.92     18.96 o 
 -11   6   7       62.95       83.25     17.88 o 
 -10   6   7      503.80      541.02     26.10 o 
  -9   6   7      236.74      214.03     18.97 o 
  -8   6   7       87.84       73.18     16.79 o 
  -7   6   7      190.12      187.18     17.71 o 
  -6   6   7      327.30      321.66     21.77 o 
  -5   6   7       10.33       24.39     15.59 o 
  -4   6   7     2174.27     2138.66     48.76 o 
  -3   6   7       84.02      101.32     20.15 o 
  -2   6   7      166.13      164.52     22.13 o 
  -1   6   7      261.24      268.66     36.14 o 
   0   6   7      570.32      583.77     36.49 o 
   1   6   7        1.91       -2.12     20.28 o 
   2   6   7      941.96      867.72     59.16 o 
   3   6   7      225.87      191.58     39.95 o 
   4   6   7      152.31      150.27     39.50 o 
   5   6   7      390.55      497.24     47.91 o 
   6   6   7       21.47       39.59     38.08 o 
   7   6   7       34.80       83.55     44.68 o 
   8   6   7       47.90       81.82     27.94 o 
   9   6   7      144.04      179.76     41.23 o 
  10   6   7      967.27      998.31     96.62 o 
  11   6   7       71.17      124.77     34.10 o 
  12   6   7       25.91      120.53     35.34 o 
  13   6   7       30.49       29.05     32.55 o 
 -12   7   7       85.49       80.58     21.02 o 
 -11   7   7       91.85      103.10     20.72 o 
 -10   7   7       70.50       53.00     20.56 o 
  -9   7   7      249.87      253.97     21.29 o 
  -8   7   7       61.74       69.76     18.94 o 
  -7   7   7      134.53      161.91     19.63 o 
  -6   7   7       51.76       29.36     17.79 o 
  -5   7   7      445.79      482.16     29.38 o 
  -4   7   7        1.71       11.03     17.83 o 
  -3   7   7      105.58       73.00     24.42 o 
  -2   7   7        3.84       16.23     37.91 o 
  -1   7   7      132.11      237.53     40.14 o 
   0   7   7      235.84      271.33     44.24 o 
   1   7   7      617.89      617.48     53.49 o 
   2   7   7      348.53      265.83     43.04 o 
   3   7   7       24.46        3.47     41.84 o 
   4   7   7       31.96       47.79     40.89 o 
   5   7   7      446.67      431.36     54.53 o 
   6   7   7       22.36      120.85     49.15 o 
   7   7   7       78.73      147.71     51.70 o 
   8   7   7      198.94      273.82     57.50 o 
 -24   0   8       35.28       23.70     45.19 o 
 -22   0   8     1845.75     1791.68     87.60 o 
 -20   0   8     2824.57     2853.89     79.25 o 
 -18   0   8      533.42      553.16     50.36 o 
 -16   0   8     3046.58     2992.46     76.81 o 
 -14   0   8     1650.10     1663.73     29.57 o 
 -12   0   8     4182.24     4141.23     71.18 o 
 -10   0   8     1448.45     1550.67     26.62 o 
  -8   0   8    40799.32    40090.65    909.48 o 
  -6   0   8     7918.20     8289.81    190.38 o 
  -4   0   8    11306.48    11548.18    240.99 o 
  -2   0   8      203.70      220.26     11.08 o 
   0   0   8      464.36      496.04     21.83 o 
   2   0   8    32548.94    32543.87    690.39 o 
   4   0   8     1147.27     1162.62     37.82 o 
   6   0   8     1014.09     1020.96     26.66 o 
   8   0   8    11461.69    12333.62    191.86 o 
  10   0   8     7531.49     8072.61    140.61 o 
  12   0   8     4374.19     4497.35    114.29 o 
  14   0   8     3120.86     3205.17    162.70 o 
  16   0   8     1159.17     1207.90     49.16 o 
  18   0   8      207.00      230.35     30.25 o 
  20   0   8      289.34      330.87     33.52 o 
 -24   1   8        4.70      -18.69     23.50 o 
 -23   1   8      232.12      202.50     24.86 o 
 -22   1   8       14.49        5.80     21.22 o 
 -21   1   8     1699.10     1735.80     50.17 o 
 -20   1   8      356.94      375.06     23.56 o 
 -19   1   8      149.70      163.15     19.26 o 
 -18   1   8      101.95      135.75     18.05 o 
 -17   1   8     6637.17     6648.20    130.58 o 
 -16   1   8      225.19      225.84     19.40 o 
 -15   1   8     5025.10     4979.64     75.52 o 
 -14   1   8       41.57       41.93      5.98 o 
 -13   1   8     7457.63     7246.00     82.18 o 
 -12   1   8     1771.60     1736.69     20.66 o 
 -11   1   8     1793.10     1775.53     19.78 o 
 -10   1   8      183.06      192.67      5.03 o 
  -9   1   8     7082.56     7233.66     81.30 o 
  -8   1   8      489.40      514.01      9.52 o 
  -7   1   8        8.79       19.29      5.75 o 
  -6   1   8     1725.76     1825.01     24.91 o 
  -5   1   8      329.12      409.26      7.39 o 
  -4   1   8      475.16      542.02      8.04 o 
  -3   1   8    57085.45    56513.47    575.61 o 
  -2   1   8        9.33       18.62      2.86 o 
  -1   1   8     2673.51     2719.87     30.72 o 
   0   1   8     4317.79     4160.06     46.05 o 
   1   1   8     8292.80     8709.56     94.43 o 
   2   1   8     1151.24     1098.25     16.34 o 
   3   1   8     2415.70     2445.14     30.69 o 
   4   1   8       76.22       85.50      7.52 o 
   5   1   8     6883.73     7200.36     83.60 o 
   6   1   8      121.31      132.53      9.41 o 
   7   1   8     8084.61     8045.74    124.26 o 
   8   1   8      429.25      422.70     12.26 o 
   9   1   8     5079.89     5212.60     62.91 o 
  10   1   8      287.50      278.91     11.98 o 
  11   1   8     3397.55     3443.09     53.38 o 
  12   1   8       39.12       73.57     16.64 o 
  13   1   8     2153.40     2283.26     49.57 o 
  14   1   8      711.91      670.50     26.83 o 
  15   1   8     2162.16     2302.33     49.09 o 
  16   1   8      199.26      231.62     20.52 o 
  17   1   8     1289.02     1270.20     36.16 o 
  18   1   8      108.77      122.87     24.67 o 
  19   1   8       61.01       78.26     24.02 o 
  20   1   8       66.27       63.24     25.20 o 
 -24   2   8      134.35       83.30     26.40 o 
 -23   2   8        3.32        8.27     23.38 o 
 -22   2   8     1806.61     1773.04     50.52 o 
 -21   2   8        4.99      -15.55     21.21 o 
 -20   2   8     2381.27     2307.60     56.59 o 
 -19   2   8       34.45       10.95     23.20 o 
 -18   2   8     1113.80     1060.42     49.24 o 
 -17   2   8     1109.84     1062.58     47.41 o 
 -16   2   8     2348.43     2214.83     43.45 o 
 -15   2   8      165.28      158.83     13.36 o 
 -14   2   8       97.45       96.59     11.60 o 
 -13   2   8      808.16      848.75     19.12 o 
 -12   2   8     1764.69     1699.85     25.31 o 
 -11   2   8     3864.99     3631.74     45.46 o 
 -10   2   8     1444.93     1431.43     19.86 o 
  -9   2   8     2911.41     2871.68     38.92 o 
  -8   2   8    22716.67    22756.83    272.08 o 
  -7   2   8      361.35      362.66      6.93 o 
  -6   2   8      804.91      828.62     11.26 o 
  -5   2   8     4651.48     4663.34     54.24 o 
  -4   2   8     2339.51     2334.86     28.22 o 
  -3   2   8      289.67      340.24      7.51 o 
  -2   2   8     1004.58     1092.73     15.96 o 
  -1   2   8      338.45      352.71      7.73 o 
   0   2   8     4632.54     4923.73     57.24 o 
   1   2   8     1305.95     1310.15     18.14 o 
   2   2   8    21887.23    21263.48    241.42 o 
   3   2   8     2879.12     2885.86     32.06 o 
   4   2   8       14.71       32.09      4.56 o 
   5   2   8     6036.31     5684.75     66.66 o 
   6   2   8       70.92       79.28      6.97 o 
   7   2   8      651.46      677.28     14.26 o 
   8   2   8     2834.02     2754.63     35.99 o 
   9   2   8      708.42      671.03     15.96 o 
  10   2   8     4694.01     4518.54     72.93 o 
  11   2   8      704.07      657.81     24.39 o 
  12   2   8     1873.92     1797.72     48.97 o 
  13   2   8      108.84      102.00     21.86 o 
  14   2   8     1229.19     1288.72     41.71 o 
  15   2   8      268.86      278.98     27.22 o 
  16   2   8      401.59      408.38     29.45 o 
  17   2   8      143.94      162.63     24.87 o 
  18   2   8      317.48      347.43     29.09 o 
  19   2   8     1034.54     1065.99     41.50 o 
 -23   3   8       40.98       32.35     30.32 o 
 -22   3   8       27.25        1.47     38.82 o 
 -21   3   8      258.43      223.70     25.06 o 
 -20   3   8      604.81      576.21     29.93 o 
 -19   3   8        1.32      -19.78     19.78 o 
 -18   3   8      512.94      513.77     38.36 o 
 -17   3   8     1152.02     1076.40     33.94 o 
 -16   3   8      172.49      177.97     15.47 o 
 -15   3   8     1622.33     1497.54     33.63 o 
 -14   3   8     3392.67     3237.36     59.04 o 
 -13   3   8     3497.51     3321.09     59.89 o 
 -12   3   8     3319.80     3191.18     57.17 o 
 -11   3   8      681.35      684.71     16.46 o 
 -10   3   8      277.53      272.08     11.81 o 
  -9   3   8     1672.03     1594.62     31.54 o 
  -8   3   8      807.89      827.67     18.31 o 
  -7   3   8       12.74       14.10      5.71 o 
  -6   3   8      363.63      374.46      9.05 o 
  -5   3   8      917.33      939.79     14.10 o 
  -4   3   8      407.58      413.86      9.61 o 
  -3   3   8    15623.03    15746.97    169.39 o 
  -2   3   8       33.41       44.45      4.46 o 
  -1   3   8      207.26      242.41     12.74 o 
   0   3   8    18988.82    18945.25    242.44 o 
   1   3   8      524.80      492.51     13.57 o 
   2   3   8     2802.97     2802.84     37.08 o 
   3   3   8        7.47       17.21      7.64 o 
   4   3   8      143.11      135.46      7.53 o 
   5   3   8     3004.56     3020.83     42.67 o 
   6   3   8     1155.09     1145.61     25.00 o 
   7   3   8     3267.80     3263.06     70.88 o 
   8   3   8      186.51      168.88     20.17 o 
   9   3   8       23.26        7.11     19.30 o 
  10   3   8     2565.30     2526.91     60.54 o 
  11   3   8      751.51      748.19     33.86 o 
  12   3   8       25.33       31.44     23.00 o 
  13   3   8      483.03      456.10     29.27 o 
  14   3   8     1239.25     1293.04     43.87 o 
  15   3   8     1238.79     1279.53     53.05 o 
  16   3   8      306.05      318.95     33.76 o 
  17   3   8      189.59      208.69     33.24 o 
  18   3   8      446.81      431.54     37.49 o 
 -21   4   8        7.57       -6.76     23.05 o 
 -20   4   8      150.36      147.73     40.55 o 
 -19   4   8      128.81      130.85     22.62 o 
 -18   4   8      478.16      452.14     25.48 o 
 -17   4   8     1008.31      985.36     34.17 o 
 -16   4   8      360.39      366.31     19.21 o 
 -15   4   8      105.45      114.21     15.42 o 
 -14   4   8      162.08      142.52     14.84 o 
 -13   4   8     1136.25     1133.55     28.99 o 
 -12   4   8       13.50       15.93     12.67 o 
 -11   4   8     2525.49     2518.34     47.77 o 
 -10   4   8      682.16      660.50     21.41 o 
  -9   4   8     2162.85     2080.21     40.39 o 
  -8   4   8     1701.36     1670.33     34.26 o 
  -7   4   8     1913.80     1938.66     41.10 o 
  -6   4   8     1033.68     1035.71     22.06 o 
  -5   4   8     8004.80     8270.30    141.93 o 
  -4   4   8     1061.00     1054.12     22.14 o 
  -3   4   8        2.24       -1.73     12.65 o 
  -2   4   8        2.30        8.51     10.61 o 
  -1   4   8       39.10       40.27     10.57 o 
   0   4   8      427.40      430.69     19.55 o 
   1   4   8      171.73      223.44     15.54 o 
   2   4   8     4664.75     4489.96     89.92 o 
   3   4   8      823.78      950.42     34.94 o 
   4   4   8      298.29      332.93     19.29 o 
   5   4   8    10585.24    10497.24    200.10 o 
   6   4   8       14.43      -18.58     18.58 o 
   7   4   8      627.24      656.29     49.07 o 
   8   4   8      146.27      140.99     19.85 o 
   9   4   8      677.27      651.81     30.89 o 
  10   4   8      567.43      603.28     30.37 o 
  11   4   8       25.54       21.35     22.82 o 
  12   4   8      642.50      647.58     40.41 o 
  13   4   8      480.35      535.92     38.36 o 
  14   4   8      180.69      246.48     32.75 o 
  15   4   8      300.92      266.83     35.79 o 
  16   4   8       29.67       35.13     31.96 o 
  17   4   8       17.21       19.08     45.44 o 
 -19   5   8       55.33       32.56     31.93 o 
 -18   5   8       59.40       48.74     22.25 o 
 -17   5   8       39.98       34.21     20.51 o 
 -16   5   8      223.24      232.54     18.91 o 
 -15   5   8      119.63      150.89     17.67 o 
 -14   5   8     1148.05     1108.23     30.77 o 
 -13   5   8      225.78      231.14     17.01 o 
 -12   5   8     1832.71     1754.20     43.52 o 
 -11   5   8      237.38      227.76     19.35 o 
 -10   5   8      242.70      273.06     18.61 o 
  -9   5   8        0.08        8.37     15.08 o 
  -8   5   8      357.81      398.42     39.77 o 
  -7   5   8       18.09       12.90     14.13 o 
  -6   5   8     1455.57     1480.23     36.70 o 
  -5   5   8      493.68      474.99     25.76 o 
  -4   5   8       13.03       10.61     17.99 o 
  -3   5   8      904.14      855.00     33.36 o 
  -2   5   8       18.61       31.27     18.42 o 
  -1   5   8      421.04      396.77     24.45 o 
   0   5   8     6184.56     6171.40    148.17 o 
   1   5   8       10.54        4.01     19.59 o 
   2   5   8     1197.91     1151.98     40.62 o 
   3   5   8      133.99      136.78     37.80 o 
   4   5   8      202.64      232.02     19.68 o 
   5   5   8      221.39      225.66     19.50 o 
   6   5   8      597.19      580.94     27.27 o 
   7   5   8      673.55      702.93     30.55 o 
   8   5   8        9.13        7.15     26.13 o 
   9   5   8       25.57       47.40     28.66 o 
  10   5   8     1385.41     1426.50     56.40 o 
  11   5   8      106.83      109.73     31.46 o 
  12   5   8      144.96      150.18     48.56 o 
  13   5   8        9.61       54.07     35.99 o 
  14   5   8     1096.80     1105.07     54.18 o 
  15   5   8       64.43       91.24     33.84 o 
 -16   6   8       38.18       50.26     25.12 o 
 -15   6   8      522.74      543.71     27.32 o 
 -14   6   8       17.17       19.28     19.60 o 
 -13   6   8      441.28      441.37     24.15 o 
 -12   6   8      221.66      245.48     21.05 o 
 -11   6   8      878.79      854.13     30.50 o 
 -10   6   8      519.84      542.33     25.76 o 
  -9   6   8      439.20      440.86     22.26 o 
  -8   6   8        4.76       36.30     17.15 o 
  -7   6   8      800.17      832.28     29.83 o 
  -6   6   8      202.33      191.25     18.80 o 
  -5   6   8      848.13      896.54     30.02 o 
  -4   6   8       66.43       91.67     16.71 o 
  -3   6   8        7.84       17.06     20.26 o 
  -2   6   8       21.02       37.67     20.85 o 
  -1   6   8       72.20       64.61     22.21 o 
   0   6   8      615.45      598.87     51.40 o 
   1   6   8       73.77       52.71     23.81 o 
   2   6   8       17.31       -2.93     21.43 o 
   3   6   8       42.95       64.06     34.51 o 
   4   6   8        0.44        2.02     34.94 o 
   5   6   8     3234.55     2970.29    119.67 o 
   6   6   8      222.43      238.10     43.16 o 
   7   6   8      148.68      143.53     46.57 o 
   8   6   8      329.34      354.37     34.01 o 
   9   6   8      159.90      144.93     31.18 o 
  10   6   8        5.54       32.80     30.79 o 
  11   6   8        8.40       37.34     32.29 o 
  12   6   8       20.50       84.48     33.63 o 
 -12   7   8      144.44      134.97     21.73 o 
 -11   7   8      115.06      159.56     21.11 o 
 -10   7   8      459.02      460.94     26.03 o 
  -9   7   8       98.79       73.88     19.85 o 
  -8   7   8       94.52       97.51     19.68 o 
  -7   7   8       17.61       11.49     17.98 o 
  -6   7   8      553.11      589.21     27.69 o 
  -5   7   8      717.50      615.58     28.17 o 
  -4   7   8       63.12       67.40     18.73 o 
  -3   7   8      105.44      132.62     19.09 o 
  -2   7   8      155.08      153.53     38.05 o 
  -1   7   8      231.89      205.34     42.99 o 
   0   7   8      703.91      735.58     60.75 o 
   1   7   8        5.46       28.73     37.04 o 
   2   7   8      248.95      253.36     46.06 o 
   3   7   8       27.27       34.68     42.38 o 
   4   7   8        1.11      -16.79     39.36 o 
   5   7   8        0.20      -22.46     44.71 o 
   6   7   8       38.24       34.64     47.85 o 
   7   7   8      123.92       74.82     47.07 o 
 -23   0   9       95.52       89.06     46.61 o 
 -21   0   9       18.66       25.29     39.50 o 
 -19   0   9        3.31       20.81     19.47 o 
 -17   0   9       31.25       51.19     17.33 o 
 -15   0   9      671.28      629.73     30.93 o 
 -13   0   9    27237.43    27246.11    407.94 o 
 -11   0   9     2381.45     2417.36     35.42 o 
  -9   0   9     2475.33     2535.89     61.78 o 
  -7   0   9      498.61      599.03     39.51 o 
  -5   0   9     7425.11     6969.00    269.98 o 
  -3   0   9    28125.66    27953.59    418.78 o 
  -1   0   9      621.04      626.13     15.03 o 
   1   0   9    24029.39    24018.96    360.32 o 
   3   0   9    12312.48    12714.10    214.60 o 
   5   0   9    13890.09    14088.52    278.01 o 
   7   0   9     2528.17     2681.63     52.42 o 
   9   0   9       10.23       34.68     11.72 o 
  11   0   9      614.45      666.84     34.54 o 
  13   0   9        2.87       21.81     29.94 o 
  15   0   9       24.57       22.74     27.06 o 
  17   0   9     3017.78     3080.87    118.30 o 
  19   0   9      660.21      582.89     37.10 o 
 -24   1   9      210.10      217.40     27.30 o 
 -23   1   9       23.09       29.01     23.45 o 
 -22   1   9      290.11      312.60     25.01 o 
 -21   1   9      520.44      539.60     26.69 o 
 -20   1   9     1452.68     1455.09     42.27 o 
 -19   1   9       49.27       42.94     24.16 o 
 -18   1   9     4699.15     4641.27     94.67 o 
 -17   1   9      881.15      816.67     27.50 o 
 -16   1   9     1995.61     1909.00     37.98 o 
 -15   1   9      431.44      419.31     16.00 o 
 -14   1   9     1600.47     1582.37     20.89 o 
 -13   1   9      141.94      141.64      5.40 o 
 -12   1   9      937.68      906.68     13.34 o 
 -11   1   9      277.68      288.54      6.44 o 
 -10   1   9        9.70       16.39      3.55 o 
  -9   1   9     1241.33     1275.78     18.78 o 
  -8   1   9    24591.46    25298.46    343.77 o 
  -7   1   9      509.62      538.41     11.13 o 
  -6   1   9     1710.71     1850.99     25.44 o 
  -5   1   9     1758.98     1676.47     19.67 o 
  -4   1   9     1209.15     1276.11     14.76 o 
  -3   1   9     1709.54     1724.94     20.28 o 
  -2   1   9     6372.59     6490.63     70.60 o 
  -1   1   9     2188.03     2271.38     26.36 o 
   0   1   9    24337.29    23874.15    254.43 o 
   1   1   9        1.02        5.35      4.35 o 
   2   1   9     4371.44     4321.72     49.96 o 
   3   1   9      254.75      287.00      8.93 o 
   4   1   9     1515.80     1458.49     22.11 o 
   5   1   9       17.46       22.87      6.91 o 
   6   1   9     7881.12     7767.10    128.57 o 
   7   1   9      255.99      274.48     10.42 o 
   8   1   9      673.97      688.89     15.86 o 
   9   1   9     2129.06     2160.86     34.20 o 
  10   1   9     6128.82     6512.48    111.92 o 
  11   1   9       30.71       44.11     15.07 o 
  12   1   9     4111.74     4352.48     90.01 o 
  13   1   9        2.11        7.06     16.15 o 
  14   1   9     1238.91     1303.15     35.74 o 
  15   1   9       17.40       15.25     17.87 o 
  16   1   9       68.99       82.77     22.86 o 
  17   1   9       19.11       40.64     23.26 o 
  18   1   9      420.90      435.25     29.00 o 
  19   1   9       46.39       48.83     24.45 o 
 -24   2   9      191.30      183.79     26.82 o 
 -23   2   9      207.13      175.89     25.24 o 
 -22   2   9      601.49      590.39     31.53 o 
 -21   2   9        1.80      -22.46     25.33 o 
 -20   2   9      140.86      141.67     20.86 o 
 -19   2   9        5.19        9.34     19.60 o 
 -18   2   9      347.79      370.07     27.26 o 
 -17   2   9       34.99       25.47     13.84 o 
 -16   2   9     1059.33     1062.36     37.07 o 
 -15   2   9      428.35      395.30     16.11 o 
 -14   2   9       11.58        0.63     10.77 o 
 -13   2   9    12311.83    12139.12    182.88 o 
 -12   2   9       71.69       66.49      7.07 o 
 -11   2   9     1726.29     1729.48     32.32 o 
 -10   2   9     2466.11     2355.32     30.42 o 
  -9   2   9     1097.50     1102.74     17.16 o 
  -8   2   9     2502.80     2474.27     31.99 o 
  -7   2   9     1373.26     1421.58     18.56 o 
  -6   2   9        1.78        7.32      3.70 o 
  -5   2   9     9549.18     9791.81    105.28 o 
  -4   2   9     1349.74     1327.72     16.24 o 
  -3   2   9    12485.17    12678.42    144.16 o 
  -2   2   9      859.73      892.39     11.76 o 
  -1   2   9      164.50      169.68      5.58 o 
   0   2   9     2909.76     2704.65     33.40 o 
   1   2   9     7088.52     6788.08     79.22 o 
   2   2   9       82.96       70.14      6.07 o 
   3   2   9     4928.21     4855.99     55.06 o 
   4   2   9     5773.06     5697.46     67.45 o 
   5   2   9     7092.49     6851.70     87.40 o 
   6   2   9      920.58      926.59     22.22 o 
   7   2   9      804.08      756.95     22.55 o 
   8   2   9       12.12       19.78     14.74 o 
   9   2   9       35.68        9.51     17.38 o 
  10   2   9       16.55       -1.67     20.57 o 
  11   2   9      817.70      802.86     42.19 o 
  12   2   9      100.35      131.43     21.77 o 
  13   2   9       31.62        3.53     20.84 o 
  14   2   9      940.13      943.84     38.89 o 
  15   2   9      263.33      264.11     26.97 o 
  16   2   9       19.53        3.59     24.02 o 
  17   2   9     2090.43     2082.48     55.72 o 
  18   2   9       10.79       14.37     24.79 o 
  19   2   9      679.84      666.20     33.82 o 
 -23   3   9        1.86        7.76     45.51 o 
 -22   3   9       21.23       15.01     23.33 o 
 -21   3   9      795.15      753.90     33.42 o 
 -20   3   9      811.42      813.02     34.60 o 
 -19   3   9      668.23      683.13     33.36 o 
 -18   3   9     1881.65     1779.38     46.60 o 
 -17   3   9     1586.92     1504.33     34.26 o 
 -16   3   9      122.70      138.98     14.75 o 
 -15   3   9       84.07       90.93     13.88 o 
 -14   3   9        5.33       23.78     12.25 o 
 -13   3   9     1738.39     1625.45     34.05 o 
 -12   3   9      250.99      268.14     13.86 o 
 -11   3   9      903.73      832.63     22.58 o 
 -10   3   9      196.64      234.87      9.72 o 
  -9   3   9      936.67      952.47     23.13 o 
  -8   3   9     2409.55     2434.13     37.60 o 
  -7   3   9      533.32      552.74     12.17 o 
  -6   3   9     2991.19     2990.54     36.38 o 
  -5   3   9     5037.53     5157.05     64.03 o 
  -4   3   9      144.38      137.11     13.75 o 
  -3   3   9     3454.27     3501.91     42.07 o 
  -2   3   9     2184.84     2246.55     29.95 o 
  -1   3   9       19.40       28.17      5.42 o 
   0   3   9     3979.26     3836.93     61.80 o 
   1   3   9      152.25      156.66      8.13 o 
   2   3   9     1566.21     1611.55     25.55 o 
   3   3   9      594.65      593.10     21.77 o 
   4   3   9      620.61      615.09     24.87 o 
   5   3   9      287.33      277.98     19.14 o 
   6   3   9     1519.18     1456.77     39.46 o 
   7   3   9       44.63       75.32     24.23 o 
   8   3   9      431.86      425.09     24.95 o 
   9   3   9     4921.04     4909.80    102.53 o 
  10   3   9     1512.06     1424.83     45.01 o 
  11   3   9     1355.08     1386.75     43.45 o 
  12   3   9     1429.54     1320.76     43.58 o 
  13   3   9       68.30       86.15     32.92 o 
  14   3   9       57.56       80.87     33.64 o 
  15   3   9        0.11      -10.85     25.32 o 
  16   3   9       42.14       42.70     24.44 o 
  17   3   9      185.83      162.81     32.54 o 
  18   3   9        8.26       25.17     31.17 o 
 -21   4   9       41.25       66.03     23.05 o 
 -20   4   9       28.98       25.55     24.48 o 
 -19   4   9       32.17       15.76     20.40 o 
 -18   4   9       99.94       77.38     21.19 o 
 -17   4   9       13.40       10.79     15.95 o 
 -16   4   9     1508.42     1533.09     37.35 o 
 -15   4   9      471.71      440.55     18.99 o 
 -14   4   9       94.98       71.27     14.13 o 
 -13   4   9     1115.79     1044.99     27.92 o 
 -12   4   9      281.92      280.28     15.62 o 
 -11   4   9      229.24      212.08     14.25 o 
 -10   4   9     3173.04     3108.83     56.17 o 
  -9   4   9       91.83       95.28     12.17 o 
  -8   4   9     2919.92     2902.36     60.23 o 
  -7   4   9       66.12       77.51     20.76 o 
  -6   4   9       58.85       92.21     16.72 o 
  -5   4   9      742.38      823.09     22.03 o 
  -4   4   9     1920.20     1953.25     53.21 o 
  -3   4   9      401.73      431.20     34.29 o 
  -2   4   9     1245.18     1256.43     45.55 o 
  -1   4   9      576.56      537.17     27.97 o 
   0   4   9     1177.76     1198.11     51.27 o 
   1   4   9        9.42       23.80     14.14 o 
   2   4   9     2388.23     2269.03     50.93 o 
   3   4   9      334.75      294.54     19.28 o 
   4   4   9     4111.55     4032.79     83.12 o 
   5   4   9     1051.39     1063.35     34.44 o 
   6   4   9      772.25      843.06     35.14 o 
   7   4   9      730.04      696.75     57.84 o 
   8   4   9      525.60      567.57     28.62 o 
   9   4   9       16.82        8.25     21.06 o 
  10   4   9       55.54      111.55     31.08 o 
  11   4   9       69.75       94.01     23.78 o 
  12   4   9       31.17       36.06     24.92 o 
  13   4   9       65.72       53.51     40.49 o 
  14   4   9     1536.59     1573.75     63.39 o 
  15   4   9      319.66      374.21     37.21 o 
  16   4   9       53.70       59.49     32.61 o 
 -19   5   9       92.39       67.53     26.67 o 
 -18   5   9       62.57       54.08     39.09 o 
 -17   5   9      931.08      902.74     32.18 o 
 -16   5   9       23.25       26.97     21.61 o 
 -15   5   9      105.58       94.37     17.45 o 
 -14   5   9      216.95      205.82     19.20 o 
 -13   5   9      203.77      231.44     19.12 o 
 -12   5   9        5.92       29.25     16.48 o 
 -11   5   9      637.88      589.10     24.77 o 
 -10   5   9      344.83      344.58     19.76 o 
  -9   5   9      219.54      224.59     18.05 o 
  -8   5   9        1.98       23.27     14.55 o 
  -7   5   9      150.09      153.80     16.25 o 
  -6   5   9       25.69       18.91     18.42 o 
  -5   5   9     5303.30     5145.38    124.84 o 
  -4   5   9      147.26      164.36     22.32 o 
  -3   5   9     2987.74     3074.83    129.15 o 
  -2   5   9        6.95      -12.39     18.56 o 
  -1   5   9      249.32      292.83     22.58 o 
   0   5   9       52.49       76.21     20.09 o 
   1   5   9       44.37       39.96     59.93 o 
   2   5   9     1487.92     1336.09     43.84 o 
   3   5   9      251.79      230.06     23.16 o 
   4   5   9       87.31      106.38     18.58 o 
   5   5   9      200.55      204.80     23.92 o 
   6   5   9        0.28       20.05     19.47 o 
   7   5   9       73.18       79.55     21.47 o 
   8   5   9        3.88       14.26     26.83 o 
   9   5   9     2503.30     2613.04     98.51 o 
  10   5   9      197.28      247.14     41.98 o 
  11   5   9      617.62      725.57     97.67 o 
  12   5   9       20.87       56.42     32.19 o 
  13   5   9       87.06       88.50     32.15 o 
  14   5   9       12.66      104.46     34.10 o 
 -16   6   9      367.86      377.33     24.89 o 
 -15   6   9      296.28      315.45     23.62 o 
 -14   6   9        9.84      -12.63     18.80 o 
 -13   6   9       88.26       96.35     19.70 o 
 -12   6   9      162.70      169.44     19.71 o 
 -11   6   9      226.51      212.64     20.61 o 
 -10   6   9      989.25      985.93     32.64 o 
  -9   6   9        3.78       12.65     17.65 o 
  -8   6   9     1155.26     1095.82     35.93 o 
  -7   6   9       12.52        9.74     16.78 o 
  -6   6   9      474.02      487.82     23.38 o 
  -5   6   9      232.30      228.83     18.59 o 
  -4   6   9      460.75      466.75     28.73 o 
  -3   6   9       74.08       71.00     22.34 o 
  -2   6   9      118.65       91.97     23.31 o 
  -1   6   9      121.12      131.61     23.49 o 
   0   6   9      650.68      710.65     37.12 o 
   1   6   9      636.87      584.23     44.57 o 
   2   6   9     1150.50     1188.72     44.38 o 
   3   6   9      339.47      347.71     39.76 o 
   4   6   9      734.88      711.68     59.81 o 
   5   6   9       47.12       64.36     40.57 o 
   6   6   9      233.01      253.15     44.34 o 
   7   6   9      154.71      124.85     43.55 o 
   8   6   9       98.25       53.32     46.59 o 
   9   6   9       18.53       55.16     33.64 o 
  10   6   9        1.78       68.52     32.14 o 
  11   6   9        8.87       77.72     34.38 o 
 -11   7   9       71.44       67.83     20.55 o 
 -10   7   9      177.90      179.41     29.71 o 
  -9   7   9        6.28      -16.29     19.12 o 
  -8   7   9       79.21       78.89     19.69 o 
  -7   7   9       14.71       16.62     18.41 o 
  -6   7   9       30.79       22.57     18.97 o 
  -5   7   9      608.56      668.69     29.63 o 
  -4   7   9      112.03      102.14     19.26 o 
  -3   7   9      526.17      560.15     26.72 o 
  -2   7   9      377.92      382.42     29.33 o 
  -1   7   9      106.11      154.43     39.25 o 
   0   7   9       23.28       18.61     36.57 o 
   1   7   9        0.07      -39.15     39.15 o 
   2   7   9      226.36      261.43     46.43 o 
   3   7   9        1.82       66.12     39.91 o 
   4   7   9       69.87       66.83     45.03 o 
   5   7   9      287.58      315.20     52.36 o 
   6   7   9       70.39       79.19     45.53 o 
 -24   0  10       16.63      -18.52     46.43 o 
 -22   0  10     1739.97     1777.24     84.71 o 
 -20   0  10      113.00      147.55     39.03 o 
 -18   0  10     3831.31     3835.99    123.19 o 
 -16   0  10     7379.51     7533.31    143.89 o 
 -14   0  10     3636.60     3513.99     56.13 o 
 -12   0  10       23.38       19.55      8.49 o 
 -10   0  10     7157.04     7363.78    170.38 o 
  -8   0  10     2009.09     2138.78     53.41 o 
  -6   0  10     1924.43     1938.11    120.95 o 
  -4   0  10    23648.28    22922.14    381.19 o 
  -2   0  10     6957.96     6984.40    106.45 o 
   0   0  10     8610.61     8731.79    147.28 o 
   2   0  10      511.78      533.51     19.51 o 
   4   0  10    16021.84    16154.06    300.41 o 
   6   0  10     3142.68     3347.86     74.27 o 
   8   0  10      332.37      388.38     30.33 o 
  10   0  10     1825.53     1894.82     58.64 o 
  12   0  10     3077.90     3259.43     87.90 o 
  14   0  10     6033.02     6227.01    236.74 o 
  16   0  10      525.04      471.03     49.41 o 
  18   0  10       28.09       55.42     46.38 o 
 -24   1  10       20.56        0.08     27.46 o 
 -23   1  10     1024.57     1087.81     38.65 o 
 -22   1  10        9.78       20.61     20.17 o 
 -21   1  10     3868.44     4018.01     85.58 o 
 -20   1  10      101.91       90.30     19.69 o 
 -19   1  10        1.34       -8.68     17.10 o 
 -18   1  10      267.35      270.76     18.51 o 
 -17   1  10     2049.18     2006.01     40.03 o 
 -16   1  10        9.19        8.16     11.11 o 
 -15   1  10      743.97      712.26     19.22 o 
 -14   1  10      364.59      344.97      8.21 o 
 -13   1  10      257.70      270.23      8.15 o 
 -12   1  10       14.72       18.19      4.43 o 
 -11   1  10     5904.52     5919.12     66.81 o 
 -10   1  10     1328.62     1351.45     18.62 o 
  -9   1  10    14224.84    14261.82    194.87 o 
  -8   1  10     2818.39     2873.50     41.53 o 
  -7   1  10     3723.09     3838.22     54.47 o 
  -6   1  10      245.98      237.33      6.39 o 
  -5   1  10    20170.32    20798.07    211.36 o 
  -4   1  10      543.19      531.74     11.06 o 
  -3   1  10     2532.44     2513.48     37.11 o 
  -2   1  10      330.72      358.45      7.31 o 
  -1   1  10     9839.25     9997.90    107.83 o 
   0   1  10        8.99        8.06      4.48 o 
   1   1  10    13996.55    13471.37    199.45 o 
   2   1  10      228.40      229.45      7.93 o 
   3   1  10     1099.46     1101.31     16.48 o 
   4   1  10     1321.46     1250.74     25.10 o 
   5   1  10       80.97       84.45      7.86 o 
   6   1  10      476.57      462.14     12.74 o 
   7   1  10     2714.17     2729.12     61.31 o 
   8   1  10        1.60       22.99     12.10 o 
   9   1  10    12903.10    13708.62    268.62 o 
  10   1  10      119.08      125.61     16.21 o 
  11   1  10       12.69       10.28     15.33 o 
  12   1  10      582.82      590.15     29.15 o 
  13   1  10       66.62       67.49     21.29 o 
  14   1  10      130.16      119.58     22.62 o 
  15   1  10       13.88       30.96     22.16 o 
  16   1  10       80.86       86.42     23.36 o 
  17   1  10      188.02      183.96     25.41 o 
  18   1  10      302.96      264.17     26.72 o 
  19   1  10      900.35      907.09     38.70 o 
 -23   2  10      105.51       76.92     36.06 o 
 -22   2  10      986.32      963.66     37.36 o 
 -21   2  10      224.84      265.57     31.06 o 
 -20   2  10        1.50       17.98     18.97 o 
 -19   2  10        1.65       24.21     18.03 o 
 -18   2  10     1052.75      984.57     27.98 o 
 -17   2  10       86.51       94.46     14.32 o 
 -16   2  10     3103.61     3002.19     55.14 o 
 -15   2  10     1195.81     1150.95     27.81 o 
 -14   2  10      172.34      169.97     17.78 o 
 -13   2  10     4304.09     4331.90     68.46 o 
 -12   2  10       22.64       30.10      6.18 o 
 -11   2  10       83.32       94.69      7.11 o 
 -10   2  10     2840.89     2907.16     43.04 o 
  -9   2  10       41.16       59.37      6.59 o 
  -8   2  10      527.47      551.06     11.42 o 
  -7   2  10       43.57       48.98      4.39 o 
  -6   2  10       35.68       54.56      6.02 o 
  -5   2  10      447.64      408.50      8.21 o 
  -4   2  10    10375.42    10277.80    116.51 o 
  -3   2  10      243.34      239.48      7.56 o 
  -2   2  10     2963.59     2842.72     36.87 o 
  -1   2  10     4010.65     3811.77     45.70 o 
   0   2  10     4794.85     4739.94     56.27 o 
   1   2  10     1101.10     1011.86     16.00 o 
   2   2  10      116.53      135.19      7.22 o 
   3   2  10     1857.43     1945.57     26.57 o 
   4   2  10    10249.69    10196.76    125.04 o 
   5   2  10       82.18       86.79     11.82 o 
   6   2  10     1605.75     1712.79    105.23 o 
   7   2  10      340.68      361.42     19.80 o 
   8   2  10     1580.43     1555.93     41.13 o 
   9   2  10     2553.51     2382.66     65.33 o 
  10   2  10        1.22        2.87     19.96 o 
  11   2  10       41.94       59.12     22.27 o 
  12   2  10      463.34      436.87     26.89 o 
  13   2  10      890.65      907.86     36.53 o 
  14   2  10     3572.78     3644.89    137.64 o 
  15   2  10      626.35      673.13     33.02 o 
  16   2  10      389.57      369.84     28.41 o 
  17   2  10      447.59      431.88     29.63 o 
  18   2  10        1.11       -8.61     24.88 o 
 -22   3  10      148.49      149.24     39.30 o 
 -21   3  10      993.17      985.57     36.46 o 
 -20   3  10       19.24       17.27     20.55 o 
 -19   3  10        1.04       19.20     20.12 o 
 -18   3  10     2123.66     2086.66     43.32 o 
 -17   3  10      379.94      381.40     18.51 o 
 -16   3  10        0.07       -6.75     13.60 o 
 -15   3  10      194.48      203.50     32.14 o 
 -14   3  10      487.07      482.62     22.54 o 
 -13   3  10       72.61       80.20     16.93 o 
 -12   3  10      212.50      216.65     15.17 o 
 -11   3  10     1767.40     1810.35     35.67 o 
 -10   3  10     2186.51     2088.30     35.84 o 
  -9   3  10     3612.06     3605.16     53.46 o 
  -8   3  10     6923.63     6946.26    108.50 o 
  -7   3  10       31.69       27.64      7.51 o 
  -6   3  10     1149.41     1126.55     23.03 o 
  -5   3  10     4663.65     4648.54     74.88 o 
  -4   3  10     6349.42     6357.09    100.70 o 
  -3   3  10      193.55      220.03     10.85 o 
  -2   3  10      117.06      152.65     10.77 o 
  -1   3  10     1455.66     1444.11     41.55 o 
   0   3  10      859.31      897.27     31.68 o 
   1   3  10     2272.38     2293.18     45.62 o 
   2   3  10       58.84       67.60     15.94 o 
   3   3  10        7.04       11.56     12.66 o 
   4   3  10     3095.92     2940.65     62.19 o 
   5   3  10      799.06      715.71     25.60 o 
   6   3  10     2923.30     2823.94     56.30 o 
   7   3  10       78.91      116.58     52.36 o 
   8   3  10       59.68       62.58     20.41 o 
   9   3  10     3504.32     3508.13     77.60 o 
  10   3  10       89.45       71.64     23.09 o 
  11   3  10       68.90       66.98     23.71 o 
  12   3  10     1298.04     1243.97     43.19 o 
  13   3  10      131.72      102.16     25.96 o 
  14   3  10       19.11       33.55     34.00 o 
  15   3  10        1.28      -13.04     23.74 o 
  16   3  10       42.42       45.97     26.33 o 
  17   3  10       18.67       55.37     26.28 o 
 -21   4  10      101.78       96.80     42.86 o 
 -20   4  10        1.94      -21.23     21.23 o 
 -19   4  10        2.87       19.06     21.91 o 
 -18   4  10       35.34       50.66     17.09 o 
 -17   4  10      170.44      186.43     17.33 o 
 -16   4  10      913.70      783.26     25.55 o 
 -15   4  10      815.74      793.60     25.11 o 
 -14   4  10      160.60      141.04     14.14 o 
 -13   4  10     5417.68     5294.02     91.11 o 
 -12   4  10       43.63       46.71     13.11 o 
 -11   4  10       14.86        7.89     14.32 o 
 -10   4  10      344.31      359.22     30.68 o 
  -9   4  10       38.97       43.17     26.23 o 
  -8   4  10       75.61       67.15     24.23 o 
  -7   4  10       16.09       39.76     29.31 o 
  -6   4  10     2655.02     2635.76     68.45 o 
  -5   4  10        3.09        9.12     16.17 o 
  -4   4  10      992.50     1027.21     35.61 o 
  -3   4  10     1021.60     1009.66     35.48 o 
  -2   4  10       28.46        3.41     16.39 o 
  -1   4  10     6588.51     6614.05    157.35 o 
   0   4  10      266.43      228.02     31.56 o 
   1   4  10     3543.04     3576.53     73.80 o 
   2   4  10      394.18      384.33     30.61 o 
   3   4  10      672.32      654.88     27.87 o 
   4   4  10      588.29      634.10     27.13 o 
   5   4  10       50.32       97.39     18.55 o 
   6   4  10      475.27      539.78     42.98 o 
   7   4  10      443.05      450.06     25.99 o 
   8   4  10       26.72       46.69     21.76 o 
   9   4  10      543.71      538.28     28.81 o 
  10   4  10       92.84      115.59     24.54 o 
  11   4  10      368.51      367.23     29.31 o 
  12   4  10       95.04      105.62     26.54 o 
  13   4  10      729.60      699.51     35.17 o 
  14   4  10     1388.70     1441.35     56.92 o 
  15   4  10      102.76      160.88     33.88 o 
  16   4  10       14.53       24.12     30.56 o 
 -19   5  10      398.15      423.75     31.82 o 
 -18   5  10      960.14      994.17     43.45 o 
 -17   5  10       12.15       30.16     19.81 o 
 -16   5  10       20.01       30.54     19.02 o 
 -15   5  10       44.78       46.38     18.43 o 
 -14   5  10      297.24      278.56     20.73 o 
 -13   5  10        0.30       14.78     17.32 o 
 -12   5  10       67.77       51.14     17.06 o 
 -11   5  10      631.93      614.34     26.27 o 
 -10   5  10     1145.30     1107.40     33.31 o 
  -9   5  10        0.99       12.85     15.59 o 
  -8   5  10     3006.55     3049.57     64.48 o 
  -7   5  10      433.61      493.17     42.82 o 
  -6   5  10      934.01      952.63     36.65 o 
  -5   5  10       84.42       68.21     22.19 o 
  -4   5  10      723.04      753.57     37.47 o 
  -3   5  10      221.94      234.78     22.21 o 
  -2   5  10      360.47      423.33     26.36 o 
  -1   5  10      494.84      484.42     28.77 o 
   0   5  10      125.21      115.53     20.55 o 
   1   5  10      325.68      323.87     25.17 o 
   2   5  10      429.18      399.15     47.43 o 
   3   5  10        0.35       -7.79     20.63 o 
   4   5  10     3095.59     3023.97     89.28 o 
   5   5  10      164.19      183.06     26.01 o 
   6   5  10     2451.08     2468.85    110.45 o 
   7   5  10      405.34      401.97     25.90 o 
   8   5  10        2.54       21.31     37.95 o 
   9   5  10        5.99       31.36     28.18 o 
  10   5  10      129.81      169.47     32.51 o 
  11   5  10       37.07       69.32     31.35 o 
  12   5  10      774.87      731.94     44.76 o 
  13   5  10        5.45       41.43     31.88 o 
 -16   6  10        5.13       27.50     21.03 o 
 -15   6  10      165.42      163.84     21.56 o 
 -14   6  10       15.13       -8.99     19.05 o 
 -13   6  10     1124.56     1098.74     35.08 o 
 -12   6  10      188.50      190.29     20.87 o 
 -11   6  10        1.46      -10.12     18.08 o 
 -10   6  10       16.41       26.57     18.07 o 
  -9   6  10        2.58        9.34     17.37 o 
  -8   6  10       24.94       18.85     20.47 o 
  -7   6  10       53.30       79.74     18.16 o 
  -6   6  10      921.23      908.86     31.11 o 
  -5   6  10       80.73      100.37     17.83 o 
  -4   6  10      178.98      216.29     24.40 o 
  -3   6  10      676.44      694.38     35.60 o 
  -2   6  10      197.62      196.23     24.97 o 
  -1   6  10     1149.08     1115.94     42.78 o 
   0   6  10       15.43       32.01     56.74 o 
   1   6  10     1224.88     1185.01     44.74 o 
   2   6  10      314.77      339.73     29.01 o 
   3   6  10      190.47      175.83     26.31 o 
   4   6  10       91.27      105.57     38.46 o 
   5   6  10       88.76      118.85     39.50 o 
   6   6  10       54.19       69.59     43.44 o 
   7   6  10      174.10      171.58     47.80 o 
   8   6  10       13.28       34.90     43.27 o 
   9   6  10      549.42      499.22     60.20 o 
  10   6  10      290.03      354.89     40.32 o 
 -10   7  10       64.23       71.19     20.08 o 
  -9   7  10      103.40       87.75     20.49 o 
  -8   7  10      371.04      373.91     23.70 o 
  -7   7  10      441.37      377.82     23.80 o 
  -6   7  10        2.70       16.88     20.17 o 
  -5   7  10      337.93      281.34     22.19 o 
  -4   7  10       74.91       76.91     20.20 o 
  -3   7  10        1.99        2.29     26.52 o 
  -2   7  10        0.93       23.77     18.73 o 
  -1   7  10       27.60       43.30     40.12 o 
   0   7  10       72.48       87.41     40.70 o 
   1   7  10       24.73       31.23     38.17 o 
   2   7  10      149.23      182.36     45.53 o 
   3   7  10        4.58       12.53     43.47 o 
   4   7  10      169.61      112.28     46.03 o 
   5   7  10       18.57       46.98     42.81 o 
 -23   0  11        2.71       23.94     42.86 o 
 -21   0  11     2209.66     2164.36     95.05 o 
 -19   0  11     1266.67     1269.70     44.20 o 
 -17   0  11      587.07      584.04     23.12 o 
 -15   0  11     5893.08     5878.71     90.78 o 
 -13   0  11    13042.14    12993.03    218.95 o 
 -11   0  11     6254.79     6431.77    111.01 o 
  -9   0  11    10621.79    10876.12    249.81 o 
  -7   0  11     7710.72     7889.58    225.51 o 
  -5   0  11     3141.04     3363.22     94.75 o 
  -3   0  11      175.23      189.68      7.23 o 
  -1   0  11    37444.99    36458.90    603.30 o 
   1   0  11      649.16      615.26     20.38 o 
   3   0  11      406.10      439.18     28.71 o 
   5   0  11     1122.14     1153.55     55.90 o 
   7   0  11      188.25      269.99     30.72 o 
   9   0  11    11603.29    12147.93    243.55 o 
  11   0  11      624.44      650.12     57.19 o 
  13   0  11     3693.71     3714.38     98.33 o 
  15   0  11      284.16      332.16     30.07 o 
  17   0  11      537.71      558.88     54.96 o 
 -24   1  11       11.27       21.61     26.18 o 
 -23   1  11      152.03      148.76     20.90 o 
 -22   1  11       17.81       28.06     24.27 o 
 -21   1  11       74.99      100.68     17.69 o 
 -20   1  11      198.68      188.70     20.36 o 
 -19   1  11        3.80       10.84     17.48 o 
 -18   1  11     2034.27     1914.43     42.33 o 
 -17   1  11      155.57      157.89     14.01 o 
 -16   1  11      986.01      958.32     24.51 o 
 -15   1  11      463.10      454.74     17.88 o 
 -14   1  11     4043.19     4011.52     57.98 o 
 -13   1  11       10.14        6.43      5.01 o 
 -12   1  11     7600.78     7641.06     85.84 o 
 -11   1  11      515.50      511.18     10.01 o 
 -10   1  11     4409.37     4379.31     62.02 o 
  -9   1  11      412.99      371.56     10.28 o 
  -8   1  11     1435.68     1382.29     22.16 o 
  -7   1  11     1330.10     1437.30     21.59 o 
  -6   1  11    12278.36    12317.79    147.42 o 
  -5   1  11      111.66      113.85      3.90 o 
  -4   1  11      348.05      350.57      8.00 o 
  -3   1  11      388.47      402.16      7.98 o 
  -2   1  11      108.70      137.78      5.70 o 
  -1   1  11      347.57      348.28      9.68 o 
   0   1  11     3700.70     3783.08     51.54 o 
   1   1  11     3405.96     3405.84     39.42 o 
   2   1  11     1254.93     1202.21     20.48 o 
   3   1  11      248.90      256.00      8.43 o 
   4   1  11    27491.74    27205.15    409.36 o 
   5   1  11      887.53      989.14     31.91 o 
   6   1  11      278.28      303.38     14.83 o 
   7   1  11     1058.31     1099.49     44.33 o 
   8   1  11     2401.35     2474.66     52.16 o 
   9   1  11      159.31      202.78     18.73 o 
  10   1  11        1.25       43.96     24.12 o 
  11   1  11        0.95        9.88     19.53 o 
  12   1  11      584.59      585.59     29.94 o 
  13   1  11       11.25       18.67     21.41 o 
  14   1  11     1371.51     1422.98     43.54 o 
  15   1  11        3.03        1.17     22.63 o 
  16   1  11      769.46      736.43     34.80 o 
  17   1  11       16.85       54.99     24.51 o 
  18   1  11     1651.93     1605.97     48.37 o 
 -23   2  11       29.61       47.30     22.49 o 
 -22   2  11      276.93      286.18     24.92 o 
 -21   2  11      694.36      671.75     30.50 o 
 -20   2  11      122.36      120.78     20.39 o 
 -19   2  11      468.74      453.36     19.50 o 
 -18   2  11     1245.17     1233.43     36.94 o 
 -17   2  11     1156.27     1070.98     27.85 o 
 -16   2  11        0.25       16.10     12.76 o 
 -15   2  11      583.31      603.30     18.74 o 
 -14   2  11       70.69       86.00     10.73 o 
 -13   2  11     6869.21     6607.26    123.61 o 
 -12   2  11       42.03       44.60      9.90 o 
 -11   2  11     3647.54     3608.63     57.75 o 
 -10   2  11     1401.22     1428.21     39.48 o 
  -9   2  11     1888.69     1938.04     30.67 o 
  -8   2  11      113.33      116.29      5.70 o 
  -7   2  11     3546.81     3616.46     42.59 o 
  -6   2  11     3152.66     3168.01     37.62 o 
  -5   2  11      161.48      177.49      6.15 o 
  -4   2  11     7573.15     7468.77     91.41 o 
  -3   2  11      267.95      267.19      8.21 o 
  -2   2  11        8.52        8.22      5.15 o 
  -1   2  11    11942.79    11470.34    131.59 o 
   0   2  11       79.03       70.83      6.37 o 
   1   2  11      511.84      507.90     11.43 o 
   2   2  11     1582.84     1506.16     30.80 o 
   3   2  11       37.35       28.81     12.49 o 
   4   2  11      419.02      427.98     16.63 o 
   5   2  11     1004.81      985.26     28.34 o 
   6   2  11      550.56      533.22     22.19 o 
   7   2  11      273.16      263.58     19.27 o 
   8   2  11     1753.73     1676.01     42.51 o 
   9   2  11     3847.49     3794.57     73.59 o 
  10   2  11      220.44      239.79     24.74 o 
  11   2  11       91.86      100.54     22.44 o 
  12   2  11      238.90      248.87     25.57 o 
  13   2  11     1618.52     1590.79     46.55 o 
  14   2  11      169.62      146.46     28.24 o 
  15   2  11      149.35      160.08     25.61 o 
  16   2  11      310.70      334.29     28.51 o 
  17   2  11      319.52      342.55     28.37 o 
 -22   3  11        9.18       31.36     22.29 o 
 -21   3  11      100.41      105.57     21.54 o 
 -20   3  11       36.53       45.70     22.01 o 
 -19   3  11       11.88       -1.04     15.41 o 
 -18   3  11      749.51      713.47     25.52 o 
 -17   3  11      666.91      620.93     23.60 o 
 -16   3  11      880.20      869.59     25.53 o 
 -15   3  11      100.67      105.77     15.02 o 
 -14   3  11      642.03      665.25     21.79 o 
 -13   3  11      493.07      523.88     21.18 o 
 -12   3  11     1274.01     1221.17     27.06 o 
 -11   3  11     1113.16     1096.48     23.88 o 
 -10   3  11      891.26      913.02     23.83 o 
  -9   3  11     4314.05     4403.94     70.85 o 
  -8   3  11     1411.52     1444.75     38.90 o 
  -7   3  11      201.86      240.19     13.58 o 
  -6   3  11     4695.00     4689.78     85.34 o 
  -5   3  11     3940.44     3884.08     71.72 o 
  -4   3  11      208.32      219.00     13.10 o 
  -3   3  11     1283.91     1241.65     30.95 o 
  -2   3  11      706.48      714.33     21.14 o 
  -1   3  11      711.90      630.41     20.86 o 
   0   3  11      623.78      585.65     32.48 o 
   1   3  11     4669.64     4238.06     76.95 o 
   2   3  11      391.08      373.93     17.82 o 
   3   3  11     1085.89      992.91     52.07 o 
   4   3  11     7621.93     7379.44    160.45 o 
   5   3  11      935.50      920.83     28.75 o 
   6   3  11       46.82       47.41     16.25 o 
   7   3  11     1307.18     1325.80     35.27 o 
   8   3  11      124.59      161.59     23.62 o 
   9   3  11      370.36      380.76     27.01 o 
  10   3  11      214.43      186.26     40.17 o 
  11   3  11      218.41      201.48     26.15 o 
  12   3  11      125.63      149.01     25.02 o 
  13   3  11      656.82      627.34     52.14 o 
  14   3  11      773.08      732.87     43.18 o 
  15   3  11      213.94      261.80     28.66 o 
  16   3  11      154.34      149.61     28.26 o 
 -21   4  11      526.66      503.14     34.21 o 
 -20   4  11        4.18        1.35     20.44 o 
 -19   4  11       56.35       53.92     17.52 o 
 -18   4  11     2219.20     2096.61     43.98 o 
 -17   4  11       63.27       71.19     15.78 o 
 -16   4  11       40.88       34.05     15.24 o 
 -15   4  11       22.28       31.90     22.62 o 
 -14   4  11      706.24      687.09     26.82 o 
 -13   4  11      266.79      326.77     18.59 o 
 -12   4  11       17.02       11.45     14.20 o 
 -11   4  11      993.74      964.82     30.10 o 
 -10   4  11      743.82      784.95     25.22 o 
  -9   4  11      213.25      218.06     32.17 o 
  -8   4  11        2.22       19.99     32.30 o 
  -7   4  11     1162.39     1172.92     65.26 o 
  -6   4  11      379.95      412.03     23.85 o 
  -5   4  11      183.41      169.93     20.34 o 
  -4   4  11     6271.12     6241.33    149.18 o 
  -3   4  11     1082.55     1030.50     65.05 o 
  -2   4  11      196.10      179.06     19.83 o 
  -1   4  11     3376.17     3363.38     85.96 o 
   0   4  11       94.96       99.99     43.67 o 
   1   4  11       40.01       42.54     15.55 o 
   2   4  11      156.44      195.47     18.44 o 
   3   4  11      661.51      644.97     31.51 o 
   4   4  11      373.33      332.20     21.26 o 
   5   4  11       20.01       19.27     19.08 o 
   6   4  11      357.37      394.02     24.88 o 
   7   4  11       20.15       42.86     21.54 o 
   8   4  11     1180.34     1225.18     42.25 o 
   9   4  11     1517.00     1533.09     46.66 o 
  10   4  11      777.79      877.36     37.73 o 
  11   4  11       38.59       20.11     24.92 o 
  12   4  11      755.71      755.28     69.62 o 
  13   4  11       26.43        2.16     25.13 o 
  14   4  11       27.40       57.73     32.10 o 
  15   4  11        5.92       44.72     30.49 o 
 -18   5  11       79.43       95.68     20.97 o 
 -17   5  11      532.20      523.53     25.82 o 
 -16   5  11      439.51      432.87     23.51 o 
 -15   5  11        0.24        6.44     18.42 o 
 -14   5  11       48.87       43.16     18.27 o 
 -13   5  11      606.42      631.26     27.43 o 
 -12   5  11       63.37       85.62     32.74 o 
 -11   5  11      104.56      120.28     18.03 o 
 -10   5  11       61.68       78.86     15.82 o 
  -9   5  11     4457.70     4477.84     90.53 o 
  -8   5  11      273.25      260.00     18.96 o 
  -7   5  11      124.55      134.11     22.39 o 
  -6   5  11      456.51      424.58     26.09 o 
  -5   5  11      550.53      562.07     30.72 o 
  -4   5  11      367.86      332.06     24.49 o 
  -3   5  11       48.48       39.47     34.63 o 
  -2   5  11      336.05      348.86     25.69 o 
  -1   5  11      283.60      273.89     32.67 o 
   0   5  11      121.56      153.10     22.76 o 
   1   5  11     2444.46     2442.21     68.38 o 
   2   5  11      637.97      683.97     47.34 o 
   3   5  11      162.34      164.15     23.95 o 
   4   5  11      392.59      440.88     46.73 o 
   5   5  11      301.98      263.17     24.11 o 
   6   5  11       67.72       81.90     22.70 o 
   7   5  11     1666.90     1731.84     56.03 o 
   8   5  11       23.27       16.14     23.54 o 
   9   5  11      223.64      246.86     33.67 o 
  10   5  11       25.78       83.08     39.83 o 
  11   5  11      183.17      184.45     34.33 o 
  12   5  11       25.47       25.10     34.53 o 
  13   5  11      209.40      253.48     36.26 o 
 -15   6  11      361.95      330.80     23.65 o 
 -14   6  11      346.96      334.57     23.08 o 
 -13   6  11        1.05        9.36     19.32 o 
 -12   6  11       29.74       18.49     24.53 o 
 -11   6  11      312.86      314.16     22.10 o 
 -10   6  11      331.85      355.26     28.11 o 
  -9   6  11       72.83       84.19     18.61 o 
  -8   6  11       15.45       13.57     18.40 o 
  -7   6  11      115.30      138.16     18.42 o 
  -6   6  11      179.07      191.14     18.91 o 
  -5   6  11        0.59       29.04     22.71 o 
  -4   6  11     2661.76     2669.16     73.89 o 
  -3   6  11      522.03      473.37     30.01 o 
  -2   6  11      167.75      202.53     39.94 o 
  -1   6  11       76.39       83.14     24.34 o 
   0   6  11       28.62       23.83     24.20 o 
   1   6  11       83.86       44.62     39.44 o 
   2   6  11      281.33      288.72     29.08 o 
   3   6  11      187.31      189.71     27.59 o 
   4   6  11       56.94       46.53     26.30 o 
   5   6  11       69.34       74.84     42.36 o 
   6   6  11      348.19      340.57     50.16 o 
   7   6  11       42.71       66.61     42.92 o 
   8   6  11      203.23      326.49     54.42 o 
   9   6  11      120.88      181.27     52.51 o 
 -10   7  11      210.94      173.92     26.34 o 
  -9   7  11      539.83      552.06     30.72 o 
  -8   7  11       43.70       59.37     20.30 o 
  -7   7  11        8.57       10.16     19.92 o 
  -6   7  11       35.61       61.63     19.84 o 
  -5   7  11      323.24      365.00     23.46 o 
  -4   7  11       10.45        3.71     18.62 o 
  -3   7  11      115.30      139.31     20.21 o 
  -2   7  11      127.94      101.03     27.19 o 
  -1   7  11      156.03      168.96     29.09 o 
   0   7  11       41.94       76.25     41.44 o 
   1   7  11      475.73      432.30     47.80 o 
   2   7  11      570.91      578.42     52.95 o 
   3   7  11      249.18      278.46     49.11 o 
   4   7  11      142.35      165.36     48.38 o 
 -24   0  12      243.66      259.98     48.76 o 
 -22   0  12     3959.66     4011.18    149.45 o 
 -20   0  12      549.14      595.53     50.52 o 
 -18   0  12     1584.57     1596.02     48.61 o 
 -16   0  12     1548.88     1550.17     36.84 o 
 -14   0  12      701.15      686.90     26.54 o 
 -12   0  12      743.69      747.05     20.89 o 
 -10   0  12     1674.62     1664.46     45.10 o 
  -8   0  12       11.90       45.25     17.19 o 
  -6   0  12    25413.79    24396.93    817.89 o 
  -4   0  12     7642.79     7525.50    124.82 o 
  -2   0  12     1626.55     1538.48     30.17 o 
   0   0  12      581.15      517.07     30.79 o 
   2   0  12      480.28      517.25     16.46 o 
   4   0  12     1131.05     1114.72     45.03 o 
   6   0  12      936.02      958.93     38.79 o 
   8   0  12    14339.99    15171.72    378.87 o 
  10   0  12       11.56       24.11     22.76 o 
  12   0  12      769.34      804.76     65.97 o 
  14   0  12       75.48      130.06     45.31 o 
  16   0  12      203.06      151.47     47.45 o 
 -24   1  12        0.84      -29.82     29.82 o 
 -23   1  12     1276.90     1343.81     44.75 o 
 -22   1  12       22.86       35.62     20.22 o 
 -21   1  12      126.11      139.62     20.06 o 
 -20   1  12      189.56      194.69     19.95 o 
 -19   1  12      546.00      540.68     21.55 o 
 -18   1  12       32.77       25.71     17.47 o 
 -17   1  12     4443.17     4431.59     76.71 o 
 -16   1  12        7.89       30.28     11.78 o 
 -15   1  12       25.15       17.81     12.05 o 
 -14   1  12     3676.19     3626.33     53.00 o 
 -13   1  12      201.15      215.25      7.37 o 
 -12   1  12       72.80       78.58      5.20 o 
 -11   1  12    10874.50    10953.04    139.75 o 
 -10   1  12       93.13       98.29      6.51 o 
  -9   1  12     4834.91     4945.81     64.25 o 
  -8   1  12       89.13       93.38      6.51 o 
  -7   1  12     1166.46     1186.89     17.22 o 
  -6   1  12      245.86      254.15      6.56 o 
  -5   1  12     6067.60     5958.98     65.16 o 
  -4   1  12      371.10      383.14      7.29 o 
  -3   1  12      505.09      488.24     12.68 o 
  -2   1  12      365.16      353.59     11.53 o 
  -1   1  12     9632.66     9370.31    106.68 o 
   0   1  12      698.23      668.86     12.93 o 
   1   1  12      286.60      257.14      8.77 o 
   2   1  12      134.88      122.42     10.08 o 
   3   1  12     7955.51     7723.89    161.75 o 
   4   1  12      125.53      129.11     12.80 o 
   5   1  12      372.43      408.12     32.79 o 
   6   1  12       27.68       53.52     15.94 o 
   7   1  12     1237.81     1244.31     34.74 o 
   8   1  12      164.28      167.46     32.06 o 
   9   1  12      366.18      383.46     21.04 o 
  10   1  12      647.47      662.35     31.22 o 
  11   1  12      979.71     1054.56     43.79 o 
  12   1  12       58.94       70.30     20.90 o 
  13   1  12     4341.84     4549.35    124.61 o 
  14   1  12      219.43      228.33     24.36 o 
  15   1  12        6.28       29.86     23.08 o 
  16   1  12      273.66      269.99     26.14 o 
  17   1  12        1.31      -11.58     51.49 o 
 -23   2  12      113.92      118.30     25.61 o 
 -22   2  12     1074.95     1065.12     37.80 o 
 -21   2  12       32.51       54.44     29.23 o 
 -20   2  12      105.87      122.61     19.59 o 
 -19   2  12      969.22      964.91     27.67 o 
 -18   2  12     2364.32     2299.82     45.49 o 
 -17   2  12      180.99      192.58     14.95 o 
 -16   2  12      824.05      821.85     23.73 o 
 -15   2  12      480.00      494.49     21.33 o 
 -14   2  12       18.43       23.76     10.40 o 
 -13   2  12      100.52      101.44     10.61 o 
 -12   2  12      611.76      610.99     17.62 o 
 -11   2  12       18.65       44.21      9.39 o 
 -10   2  12     1497.19     1536.97     28.73 o 
  -9   2  12     4924.18     5093.37     73.51 o 
  -8   2  12      362.49      352.61      8.51 o 
  -7   2  12        0.24        4.05      4.65 o 
  -6   2  12    10691.29    10743.46    130.21 o 
  -5   2  12     1479.33     1430.83     20.59 o 
  -4   2  12     2896.68     2809.51     36.69 o 
  -3   2  12      782.91      741.96     16.38 o 
  -2   2  12     1759.41     1754.96     26.67 o 
  -1   2  12     2311.19     2232.86     39.40 o 
   0   2  12     1973.08     1858.73     34.46 o 
   1   2  12      582.39      571.69     19.79 o 
   2   2  12      718.39      710.61     26.25 o 
   3   2  12      682.85      675.97     27.00 o 
   4   2  12      982.40      973.09     29.07 o 
   5   2  12     1875.32     1821.73     44.89 o 
   6   2  12       70.65       66.34     16.55 o 
   7   2  12      115.59      175.60     19.00 o 
   8   2  12     8328.80     8261.16    195.41 o 
   9   2  12       47.41       63.50     28.32 o 
  10   2  12      178.67      210.20     24.03 o 
  11   2  12      804.21      773.01     35.49 o 
  12   2  12      505.36      480.57     36.15 o 
  13   2  12      249.12      257.89     26.37 o 
  14   2  12        8.18       -1.07     22.98 o 
  15   2  12       48.17       19.02     24.13 o 
  16   2  12       27.91        6.98     24.73 o 
  17   2  12       43.68       27.72     25.81 o 
 -22   3  12      111.75      143.98     24.55 o 
 -21   3  12        1.08       -1.53     20.54 o 
 -20   3  12      205.78      214.62     18.29 o 
 -19   3  12        1.25        8.83     15.56 o 
 -18   3  12       16.27       14.09     14.99 o 
 -17   3  12      952.66      975.44     36.34 o 
 -16   3  12      285.49      262.71     16.10 o 
 -15   3  12        2.08       -4.43     12.32 o 
 -14   3  12     4261.09     4261.65     74.36 o 
 -13   3  12      881.19      827.76     23.72 o 
 -12   3  12      464.59      489.79     17.68 o 
 -11   3  12     1438.39     1494.71     38.65 o 
 -10   3  12        8.95       28.13     13.43 o 
  -9   3  12      634.17      608.02     24.74 o 
  -8   3  12      110.87      129.00     13.29 o 
  -7   3  12      875.19      889.84     24.35 o 
  -6   3  12      379.73      360.67     15.99 o 
  -5   3  12     3634.81     3669.12     68.42 o 
  -4   3  12     1055.07     1047.31     27.62 o 
  -3   3  12       23.00       42.12     11.78 o 
  -2   3  12     1289.34     1301.08     29.90 o 
  -1   3  12     3097.13     2910.12     55.41 o 
   0   3  12     5162.28     4639.42    191.00 o 
   1   3  12      941.49      818.35     27.66 o 
   2   3  12     2891.42     2747.13     63.86 o 
   3   3  12     1879.52     1928.83     42.76 o 
   4   3  12     1002.40      961.68     28.84 o 
   5   3  12       72.48       52.47     16.02 o 
   6   3  12     1027.37     1002.33     46.29 o 
   7   3  12      804.53      778.79     41.52 o 
   8   3  12       14.50       27.64     21.82 o 
   9   3  12      103.95       82.89     23.80 o 
  10   3  12      199.13      194.63     25.23 o 
  11   3  12       35.60       23.46     24.62 o 
  12   3  12        1.80        8.70     26.95 o 
  13   3  12     1383.27     1410.73     46.89 o 
  14   3  12      195.08      206.48     26.86 o 
  15   3  12       16.95       10.36     31.17 o 
  16   3  12      894.86      863.98     71.87 o 
 -20   4  12       40.78       45.02     24.52 o 
 -19   4  12      571.87      534.95     26.70 o 
 -18   4  12      208.69      231.56     20.80 o 
 -17   4  12      421.68      373.93     21.84 o 
 -16   4  12       71.93      110.79     28.33 o 
 -15   4  12      338.59      340.75     20.73 o 
 -14   4  12       20.48       28.04     16.71 o 
 -13   4  12      349.33      344.72     19.63 o 
 -12   4  12      406.81      385.05     19.32 o 
 -11   4  12      140.43      135.97     15.78 o 
 -10   4  12       34.56       46.01     18.92 o 
  -9   4  12     3796.95     3668.76     92.49 o 
  -8   4  12       56.28       64.22     18.93 o 
  -7   4  12        8.98        5.19     17.99 o 
  -6   4  12     1237.58     1312.60     42.52 o 
  -5   4  12      279.11      316.77     23.01 o 
  -4   4  12       20.27       26.19     17.80 o 
  -3   4  12     3290.31     3257.17     83.76 o 
  -2   4  12       12.48      -10.19     19.54 o 
  -1   4  12     1283.57     1200.51     70.69 o 
   0   4  12      353.17      358.38     24.65 o 
   1   4  12      568.27      596.76     30.25 o 
   2   4  12      520.33      508.97     23.94 o 
   3   4  12     1474.20     1502.52     50.77 o 
   4   4  12     1142.85     1061.20     35.61 o 
   5   4  12     1230.49     1240.44     38.80 o 
   6   4  12      810.26      800.06     34.79 o 
   7   4  12      402.08      389.32     31.15 o 
   8   4  12      542.92      548.64     29.63 o 
   9   4  12      149.63      165.47     27.73 o 
  10   4  12       95.01       92.69     25.81 o 
  11   4  12     1148.62     1138.54     43.55 o 
  12   4  12      141.27      100.35     40.68 o 
  13   4  12      198.73      177.44     36.94 o 
  14   4  12       86.54       69.91     42.68 o 
 -18   5  12       16.87       10.81     20.20 o 
 -17   5  12        3.23       26.28     19.53 o 
 -16   5  12       18.34       18.81     17.69 o 
 -15   5  12        4.39        7.80     19.85 o 
 -14   5  12     2792.62     2735.43     60.84 o 
 -13   5  12      301.24      347.62     21.78 o 
 -12   5  12      411.91      406.46     22.56 o 
 -11   5  12       16.66       26.18     17.34 o 
 -10   5  12       84.17      107.54     27.85 o 
  -9   5  12        3.31       24.29     21.91 o 
  -8   5  12       34.03       55.39     21.45 o 
  -7   5  12      392.83      403.62     26.37 o 
  -6   5  12      530.28      482.12     41.96 o 
  -5   5  12       88.57       55.75     21.78 o 
  -4   5  12      988.92     1003.57     38.67 o 
  -3   5  12      249.85      266.06     24.01 o 
  -2   5  12       50.21       67.99     22.43 o 
  -1   5  12      108.86      141.98     23.31 o 
   0   5  12     2711.76     2601.71     71.18 o 
   1   5  12      681.71      667.60     35.96 o 
   2   5  12     1284.68     1173.54     94.11 o 
   3   5  12      127.82       90.48     25.08 o 
   4   5  12      664.46      646.60     45.63 o 
   5   5  12      222.00      206.37     37.42 o 
   6   5  12      382.27      380.60     37.52 o 
   7   5  12       84.95       82.21     24.20 o 
   8   5  12        0.72        0.30     23.65 o 
   9   5  12      367.53      384.60     30.33 o 
  10   5  12      210.41      212.95     36.38 o 
  11   5  12       82.86      169.24     33.25 o 
  12   5  12       35.89       44.09     32.95 o 
 -15   6  12       56.19       29.74     19.52 o 
 -14   6  12        8.91       25.80     20.20 o 
 -13   6  12        3.64        2.81     19.25 o 
 -12   6  12      248.55      222.51     33.36 o 
 -11   6  12        0.78       -0.89     24.24 o 
 -10   6  12       29.30       40.60     18.95 o 
  -9   6  12     1071.98     1041.00     33.61 o 
  -8   6  12      327.73      315.45     21.84 o 
  -7   6  12       82.71       79.98     32.53 o 
  -6   6  12      336.51      350.69     28.11 o 
  -5   6  12       51.26       58.60     24.21 o 
  -4   6  12       14.01       21.84     23.04 o 
  -3   6  12      556.73      624.09     35.07 o 
  -2   6  12       23.72        6.68     23.40 o 
  -1   6  12     1124.40     1117.69     69.42 o 
   0   6  12      109.10       99.40     25.05 o 
   1   6  12      338.87      329.34     29.40 o 
   2   6  12        0.05        8.13     27.01 o 
   3   6  12      100.37       66.67     26.84 o 
   4   6  12      158.56      197.67     42.50 o 
   5   6  12      285.87      252.52     47.71 o 
   6   6  12      544.54      630.48     59.00 o 
   7   6  12      221.85      244.87     47.91 o 
   8   6  12       80.80       32.30     48.58 o 
  -8   7  12       27.63       40.97     20.82 o 
  -7   7  12       21.84        5.40     20.14 o 
  -6   7  12      220.10      205.26     22.43 o 
  -5   7  12       95.79       85.20     21.37 o 
  -4   7  12      201.94      192.56     22.35 o 
  -3   7  12      150.92      117.64     27.63 o 
  -2   7  12       61.54       81.90     26.73 o 
  -1   7  12       32.11        6.38     25.76 o 
   0   7  12      188.25      166.07     41.14 o 
   1   7  12       17.91       86.50     40.03 o 
   2   7  12      125.56      137.62     42.47 o 
 -23   0  13       64.10       36.00     41.29 o 
 -21   0  13        3.45       -1.72     34.64 o 
 -19   0  13     6473.09     6372.60    219.70 o 
 -17   0  13       80.63       83.45     13.88 o 
 -15   0  13       36.65       34.19     10.36 o 
 -13   0  13     5027.53     5015.91     87.91 o 
 -11   0  13     1629.58     1645.26     39.93 o 
  -9   0  13     8719.61     8948.47    206.88 o 
  -7   0  13     2911.13     2827.78     60.72 o 
  -5   0  13     5248.08     4999.29    112.84 o 
  -3   0  13      210.15      219.59     10.02 o 
  -1   0  13     2274.40     2266.16     49.88 o 
   1   0  13     2697.28     2777.38     71.51 o 
   3   0  13    13371.07    13509.25    462.79 o 
   5   0  13     8721.19     8967.01    300.37 o 
   7   0  13        5.66       45.25     17.46 o 
   9   0  13      464.25      499.53     52.96 o 
  11   0  13     3404.25     3504.29    137.39 o 
  13   0  13      131.51      170.28     42.34 o 
  15   0  13        0.79       27.26     44.21 o 
  17   0  13     1116.79     1069.06     73.65 o 
 -23   1  13        5.02       40.09     38.19 o 
 -22   1  13      503.31      504.55     36.39 o 
 -21   1  13       17.48       17.95     24.54 o 
 -20   1  13       49.13       56.70     17.70 o 
 -19   1  13      456.45      448.82     18.72 o 
 -18   1  13      542.44      532.80     27.22 o 
 -17   1  13       10.30       40.74     12.66 o 
 -16   1  13     1757.85     1721.48     35.52 o 
 -15   1  13      152.09      153.13     11.56 o 
 -14   1  13     8703.77     8736.10    132.87 o 
 -13   1  13       54.51       65.74     10.05 o 
 -12   1  13      514.48      536.75     12.02 o 
 -11   1  13      935.47      939.83     15.81 o 
 -10   1  13      141.17      166.48      9.56 o 
  -9   1  13        2.98        7.21      6.44 o 
  -8   1  13      465.23      476.33     11.59 o 
  -7   1  13      115.79      119.25      5.37 o 
  -6   1  13      152.87      170.02      5.26 o 
  -5   1  13     2124.22     2093.84     24.76 o 
  -4   1  13     2688.51     2619.92     28.95 o 
  -3   1  13      499.53      483.48     11.36 o 
  -2   1  13    16312.10    15375.52    184.91 o 
  -1   1  13      416.32      422.95     11.41 o 
   0   1  13     7878.36     7576.60    118.37 o 
   1   1  13     1756.11     1635.52     31.94 o 
   2   1  13      404.63      412.87     16.43 o 
   3   1  13      263.68      246.87     17.18 o 
   4   1  13     1315.33     1331.46     34.04 o 
   5   1  13      195.45      219.79     17.79 o 
   6   1  13     2585.80     2531.76     79.26 o 
   7   1  13      384.30      372.05     21.37 o 
   8   1  13     3276.26     3372.47     90.65 o 
   9   1  13       18.47       55.67     21.76 o 
  10   1  13      507.70      496.92     28.31 o 
  11   1  13      310.25      302.48     24.71 o 
  12   1  13     1733.05     1670.04     46.44 o 
  13   1  13      180.63      185.23     24.44 o 
  14   1  13      281.00      286.07     25.45 o 
  15   1  13       11.66       55.61     32.75 o 
  16   1  13     1399.42     1363.95     56.64 o 
 -23   2  13       47.42       50.48     21.60 o 
 -22   2  13      503.88      520.77     27.72 o 
 -21   2  13       33.33       53.21     20.15 o 
 -20   2  13       81.06       93.27     16.60 o 
 -19   2  13     2599.79     2581.56     50.61 o 
 -18   2  13      164.26      155.30     15.60 o 
 -17   2  13      393.90      407.27     17.59 o 
 -16   2  13      138.17      138.38     13.98 o 
 -15   2  13      328.46      336.09     14.13 o 
 -14   2  13      220.91      223.43     12.58 o 
 -13   2  13     2265.02     2218.16     38.57 o 
 -12   2  13        1.08       16.00     10.93 o 
 -11   2  13      281.16      293.94     12.65 o 
 -10   2  13     1482.22     1520.17     29.14 o 
  -9   2  13    10196.75    10499.92    161.66 o 
  -8   2  13      976.37     1028.13     22.12 o 
  -7   2  13     3539.38     3490.27     67.23 o 
  -6   2  13     2849.23     2821.40     42.88 o 
  -5   2  13     2031.22     2090.96     33.59 o 
  -4   2  13       12.57       16.78      7.90 o 
  -3   2  13      379.43      388.51     17.42 o 
  -2   2  13      229.37      232.45     13.28 o 
  -1   2  13     1035.51      999.67     26.10 o 
   0   2  13     1412.22     1286.44     27.19 o 
   1   2  13     1172.39     1107.46     25.47 o 
   2   2  13      494.12      466.02     18.06 o 
   3   2  13     6528.47     6234.76    129.33 o 
   4   2  13      282.48      297.71     18.91 o 
   5   2  13     2206.80     2139.48     46.57 o 
   6   2  13     2063.16     2060.64     46.58 o 
   7   2  13      276.96      274.87     27.82 o 
   8   2  13     1977.74     1926.83     49.12 o 
   9   2  13        3.30      -23.77     23.77 o 
  10   2  13       15.50       -0.82     22.85 o 
  11   2  13     1169.26     1231.82     42.81 o 
  12   2  13       59.74       74.02     24.42 o 
  13   2  13      483.33      462.48     29.66 o 
  14   2  13        1.47       17.48     24.34 o 
  15   2  13       34.58       34.92     25.24 o 
  16   2  13       14.22       28.56     25.21 o 
 -22   3  13      396.16      361.79     25.72 o 
 -21   3  13      196.15      222.04     22.25 o 
 -20   3  13        2.61       15.21     16.68 o 
 -19   3  13      932.40      912.49     31.78 o 
 -18   3  13      197.85      212.15     16.97 o 
 -17   3  13      351.86      363.42     18.09 o 
 -16   3  13      156.57      161.28     14.87 o 
 -15   3  13      209.68      245.65     18.22 o 
 -14   3  13     3071.66     2948.59     62.72 o 
 -13   3  13        8.59        5.62     12.69 o 
 -12   3  13      143.98      183.80     14.76 o 
 -11   3  13     2600.93     2529.63     57.68 o 
 -10   3  13        0.76       30.16     14.13 o 
  -9   3  13        5.16       25.34     14.28 o 
  -8   3  13      317.18      301.69     15.19 o 
  -7   3  13      176.39      199.19     14.41 o 
  -6   3  13      486.20      455.22     19.57 o 
  -5   3  13     5682.96     5626.74    101.75 o 
  -4   3  13     3521.61     3503.54     76.12 o 
  -3   3  13      803.36      788.48     35.76 o 
  -2   3  13     1618.14     1597.12     37.84 o 
  -1   3  13      462.43      435.19     17.96 o 
   0   3  13     3200.89     2918.52    119.40 o 
   1   3  13     1732.24     1608.78     46.82 o 
   2   3  13      289.06      265.13     17.62 o 
   3   3  13      608.12      622.35     24.46 o 
   4   3  13      523.36      542.24     23.80 o 
   5   3  13      265.52      282.17     20.22 o 
   6   3  13      240.55      280.22     20.81 o 
   7   3  13      335.05      329.26     24.38 o 
   8   3  13     1145.27     1115.19     34.95 o 
   9   3  13      592.56      649.85     45.27 o 
  10   3  13      485.53      523.89     56.31 o 
  11   3  13     1080.81     1216.18     61.35 o 
  12   3  13      222.14      216.84     28.14 o 
  13   3  13      546.47      506.12     55.26 o 
  14   3  13       20.55       -4.50     25.56 o 
  15   3  13      303.94      275.23     29.19 o 
 -20   4  13      100.70      119.87     21.29 o 
 -19   4  13      509.77      495.00     25.05 o 
 -18   4  13      289.26      280.41     21.31 o 
 -17   4  13      368.45      368.73     22.60 o 
 -16   4  13      428.11      436.22     21.94 o 
 -15   4  13        0.31       10.28     17.42 o 
 -14   4  13      745.00      754.90     28.94 o 
 -13   4  13      164.55      185.66     16.85 o 
 -12   4  13        1.83       14.15     15.59 o 
 -11   4  13      308.18      306.64     19.44 o 
 -10   4  13     2205.18     2212.01     61.71 o 
  -9   4  13     2824.59     2917.03     76.60 o 
  -8   4  13     1590.61     1563.91     49.12 o 
  -7   4  13        4.08        6.13     18.41 o 
  -6   4  13     2811.99     2817.28     74.85 o 
  -5   4  13      507.45      533.74     26.35 o 
  -4   4  13        1.18        4.68     14.69 o 
  -3   4  13      632.62      621.62     26.16 o 
  -2   4  13      256.42      248.70     19.27 o 
  -1   4  13        9.69        1.67     17.09 o 
   0   4  13     1290.32     1243.96     37.45 o 
   1   4  13      446.20      454.52     28.24 o 
   2   4  13        3.65        2.47     17.57 o 
   3   4  13      837.56      808.50     34.25 o 
   4   4  13        8.30       13.15     20.06 o 
   5   4  13      570.90      599.48     63.61 o 
   6   4  13     1867.67     1980.11     51.42 o 
   7   4  13       48.97       89.34     23.23 o 
   8   4  13     1688.73     1677.91     49.26 o 
   9   4  13       76.28       84.33     26.46 o 
  10   4  13      183.53      187.76     28.71 o 
  11   4  13      170.06      187.33     36.91 o 
  12   4  13        3.85       -9.41     56.10 o 
  13   4  13       50.39       46.52     27.54 o 
 -18   5  13        0.20        5.43     20.19 o 
 -17   5  13      239.07      226.39     21.68 o 
 -16   5  13      313.73      308.43     22.93 o 
 -15   5  13       41.24       40.04     18.87 o 
 -14   5  13      184.38      214.66     25.58 o 
 -13   5  13      152.22      127.84     19.53 o 
 -12   5  13       50.22       53.61     17.80 o 
 -11   5  13     1113.13     1082.13     32.62 o 
 -10   5  13        8.37       35.61     17.54 o 
  -9   5  13       82.26      121.50     23.83 o 
  -8   5  13      217.01      251.98     25.38 o 
  -7   5  13       38.35       36.04     20.23 o 
  -6   5  13       17.99        9.36     21.27 o 
  -5   5  13     2716.26     2606.69     71.88 o 
  -4   5  13     1494.49     1555.72     50.86 o 
  -3   5  13      108.12       97.61     25.97 o 
  -2   5  13       53.70       80.56     23.44 o 
  -1   5  13     1202.37     1136.88     50.30 o 
   0   5  13      175.88      190.80     25.22 o 
   1   5  13      445.14      495.41     30.89 o 
   2   5  13       14.44        2.74     24.21 o 
   3   5  13     1505.55     1495.61     51.53 o 
   4   5  13       34.18       56.23     27.00 o 
   5   5  13      238.10      239.87     31.47 o 
   6   5  13      126.78      161.66     36.82 o 
   7   5  13       75.39       62.67     24.19 o 
   8   5  13      141.95      170.13     26.55 o 
   9   5  13       39.65       79.81     27.72 o 
  10   5  13      275.42      332.15     37.18 o 
  11   5  13      438.16      498.14     39.23 o 
 -14   6  13      224.81      231.61     22.69 o 
 -13   6  13        0.94       28.42     20.45 o 
 -12   6  13      139.51      161.15     21.16 o 
 -11   6  13      182.67      187.77     21.88 o 
 -10   6  13      619.75      620.21     28.76 o 
  -9   6  13       29.15       51.98     19.39 o 
  -8   6  13      468.95      431.31     23.88 o 
  -7   6  13       91.82       72.65     26.38 o 
  -6   6  13      858.19      886.49     39.60 o 
  -5   6  13      190.02      168.68     26.25 o 
  -4   6  13      120.68       79.11     24.98 o 
  -3   6  13      301.60      256.54     28.10 o 
  -2   6  13       28.11       39.14     25.24 o 
  -1   6  13       13.82       32.40     24.96 o 
   0   6  13      364.19      336.06     30.56 o 
   1   6  13      225.01      229.33     28.38 o 
   2   6  13       55.77       78.55     26.56 o 
   3   6  13        2.89       37.69     28.88 o 
   4   6  13       46.61       61.27     28.05 o 
   5   6  13        0.20       20.95     30.68 o 
   6   6  13      377.53      335.79     52.94 o 
   7   6  13        1.62       33.30     43.07 o 
  -6   7  13       13.72       29.97     19.79 o 
  -5   7  13      441.74      432.01     25.48 o 
  -4   7  13      283.36      260.52     30.46 o 
  -3   7  13       38.73       63.13     28.76 o 
  -2   7  13      170.17      123.59     29.33 o 
  -1   7  13      265.61      353.69     62.05 o 
 -22   0  14        8.99        2.92     44.15 o 
 -20   0  14       96.92      111.39     25.99 o 
 -18   0  14     1782.51     1717.34     75.47 o 
 -16   0  14       54.13       44.41     17.80 o 
 -14   0  14     3018.25     3101.95     57.28 o 
 -12   0  14     5829.26     5765.52    118.10 o 
 -10   0  14    10106.26    10329.66    238.27 o 
  -8   0  14      350.03      343.12     17.80 o 
  -6   0  14     4457.37     4267.03     97.20 o 
  -4   0  14     2629.75     2525.03     41.12 o 
  -2   0  14     4043.01     3928.55     95.04 o 
   0   0  14     7015.84     7143.76    168.42 o 
   2   0  14     7551.57     7482.23    344.96 o 
   4   0  14      817.78      766.21     59.98 o 
   6   0  14     1982.01     1982.28    156.83 o 
   8   0  14     1008.21      988.93     91.97 o 
  10   0  14      844.44     1118.90     75.60 o 
  12   0  14     1164.11     1182.71     76.43 o 
  14   0  14      190.08      250.07     50.69 o 
  16   0  14      230.14      244.01     52.87 o 
 -23   1  14      852.97      813.04     44.08 o 
 -22   1  14       89.77      120.62     26.85 o 
 -21   1  14      181.79      191.12     20.42 o 
 -20   1  14      150.43      144.11     16.27 o 
 -19   1  14     2628.95     2648.14     50.33 o 
 -18   1  14      354.63      356.82     16.93 o 
 -17   1  14      300.02      298.09     15.43 o 
 -16   1  14      337.52      330.63     15.35 o 
 -15   1  14      945.40      942.98     22.23 o 
 -14   1  14      227.88      236.13     12.33 o 
 -13   1  14      949.52      944.77     24.13 o 
 -12   1  14       95.15      104.55     11.83 o 
 -11   1  14     3902.83     3913.53     56.53 o 
 -10   1  14      583.10      592.24     14.74 o 
  -9   1  14      194.63      214.97      8.41 o 
  -8   1  14        1.23       -3.28      6.46 o 
  -7   1  14     4517.98     4458.82     55.47 o 
  -6   1  14       11.15       20.30      4.22 o 
  -5   1  14    14660.39    14381.54    163.70 o 
  -4   1  14      187.42      192.85      8.46 o 
  -3   1  14      546.67      566.33     26.85 o 
  -2   1  14      515.80      534.27     20.44 o 
  -1   1  14      215.40      237.21     14.23 o 
   0   1  14      523.94      570.28     21.31 o 
   1   1  14     3736.08     3732.44     69.87 o 
   2   1  14      268.49      259.20     26.57 o 
   3   1  14      586.38      571.27     29.26 o 
   4   1  14       39.50       42.60     18.15 o 
   5   1  14      333.88      359.91     20.46 o 
   6   1  14       65.32       73.15     21.56 o 
   7   1  14     5784.34     5891.37    113.40 o 
   8   1  14       17.76       37.58     18.86 o 
   9   1  14      141.37      160.02     22.66 o 
  10   1  14      642.22      665.01     32.73 o 
  11   1  14     1545.26     1565.13     45.91 o 
  12   1  14       78.49      107.91     31.36 o 
  13   1  14       15.40       12.74     33.48 o 
  14   1  14        4.46       40.02     43.02 o 
  15   1  14      617.11      586.54     49.92 o 
  16   1  14       18.63       43.45     34.18 o 
 -22   2  14       19.02       19.84     19.98 o 
 -21   2  14      258.16      266.00     18.70 o 
 -20   2  14       53.27       46.46     17.02 o 
 -19   2  14       64.47       72.52     24.43 o 
 -18   2  14      810.51      800.95     31.24 o 
 -17   2  14       38.81       29.42     13.86 o 
 -16   2  14        0.95      -12.40     12.40 o 
 -15   2  14     1443.37     1473.82     29.51 o 
 -14   2  14      799.46      829.37     20.86 o 
 -13   2  14     2626.13     2611.49     44.40 o 
 -12   2  14     1841.36     1852.46     38.16 o 
 -11   2  14      809.86      832.14     24.48 o 
 -10   2  14     3100.06     3156.30     60.06 o 
  -9   2  14       94.34      119.30     12.78 o 
  -8   2  14        3.16        6.29     11.25 o 
  -7   2  14     1412.90     1340.25     44.17 o 
  -6   2  14     1000.46      969.46     21.76 o 
  -5   2  14       37.28       48.05     12.42 o 
  -4   2  14      330.28      345.68     14.50 o 
  -3   2  14      591.57      585.57     20.12 o 
  -2   2  14     3228.26     3117.71     58.34 o 
  -1   2  14     1351.25     1259.01     27.54 o 
   0   2  14     4893.89     4559.57     92.03 o 
   1   2  14      477.23      473.97     24.23 o 
   2   2  14     2216.38     2152.68     56.81 o 
   3   2  14     1745.19     1713.91     64.52 o 
   4   2  14      181.36      206.32     21.99 o 
   5   2  14       11.26        9.30     17.28 o 
   6   2  14     3461.16     3446.15     98.95 o 
   7   2  14      272.63      283.08     22.04 o 
   8   2  14       22.47       43.45     19.37 o 
   9   2  14       18.82       22.34     23.56 o 
  10   2  14      284.39      275.67     27.00 o 
  11   2  14       78.70       95.76     24.62 o 
  12   2  14      960.30     1028.60     39.19 o 
  13   2  14        1.05        5.04     23.33 o 
  14   2  14       16.24      -13.40     44.17 o 
  15   2  14      357.81      349.33     28.80 o 
 -21   3  14        0.54       -8.26     19.54 o 
 -20   3  14     1156.90     1186.42     51.37 o 
 -19   3  14      756.38      769.62     31.80 o 
 -18   3  14      150.89      173.89     19.09 o 
 -17   3  14       83.32       99.50     17.41 o 
 -16   3  14     1412.42     1282.25     36.16 o 
 -15   3  14      929.59      883.58     29.08 o 
 -14   3  14      442.16      444.28     21.51 o 
 -13   3  14      495.20      529.81     21.23 o 
 -12   3  14       54.05       50.82     16.08 o 
 -11   3  14      146.06      174.76     17.93 o 
 -10   3  14     2389.62     2401.63     56.24 o 
  -9   3  14       49.34       57.01     15.35 o 
  -8   3  14      110.71       96.25     15.68 o 
  -7   3  14      883.62      892.14     25.85 o 
  -6   3  14      525.50      541.92     21.87 o 
  -5   3  14     2430.36     2469.99     60.59 o 
  -4   3  14      477.21      480.39     27.16 o 
  -3   3  14       22.09       34.51     15.51 o 
  -2   3  14     3964.29     3844.74     82.07 o 
  -1   3  14      203.68      209.44     16.01 o 
   0   3  14       47.10       48.59     15.06 o 
   1   3  14      682.72      684.65     38.45 o 
   2   3  14       38.11       42.70     15.48 o 
   3   3  14      351.17      341.28     20.03 o 
   4   3  14      917.96      878.21     29.88 o 
   5   3  14      393.05      387.20     22.62 o 
   6   3  14      437.94      464.81     24.04 o 
   7   3  14      491.11      528.93     29.43 o 
   8   3  14      607.53      599.27     26.88 o 
   9   3  14       77.65       48.02     27.02 o 
  10   3  14      971.92      952.05     64.32 o 
  11   3  14     1417.95     1431.00     70.19 o 
  12   3  14      496.15      477.71     31.78 o 
  13   3  14        3.48       14.74     27.05 o 
  14   3  14        5.88      -16.59     26.81 o 
 -20   4  14      156.82      154.78     21.32 o 
 -19   4  14      100.53       99.04     20.35 o 
 -18   4  14      344.14      325.84     22.66 o 
 -17   4  14       34.22       39.75     17.42 o 
 -16   4  14       10.69        8.35     17.82 o 
 -15   4  14     1459.31     1472.93     38.52 o 
 -14   4  14      763.36      737.71     28.40 o 
 -13   4  14      843.02      833.45     29.80 o 
 -12   4  14        2.64       14.04     16.38 o 
 -11   4  14      680.81      698.99     31.61 o 
 -10   4  14      444.66      459.36     27.49 o 
  -9   4  14       35.10       35.12     20.88 o 
  -8   4  14       70.29       67.81     20.37 o 
  -7   4  14     1871.61     1898.54     48.47 o 
  -6   4  14     1306.78     1309.82     38.58 o 
  -5   4  14      937.43      883.81     30.75 o 
  -4   4  14      547.73      542.45     31.76 o 
  -3   4  14      108.11      132.70     18.80 o 
  -2   4  14       23.95        2.37     17.16 o 
  -1   4  14      938.18      912.08     31.64 o 
   0   4  14     1585.88     1489.74     45.45 o 
   1   4  14     1457.48     1435.41     41.61 o 
   2   4  14        6.94        9.50     16.38 o 
   3   4  14     4506.47     4496.79    306.33 o 
   4   4  14      178.47      179.88     21.94 o 
   5   4  14       39.20       15.24     21.62 o 
   6   4  14      288.83      270.02     27.01 o 
   7   4  14      349.21      322.93     27.08 o 
   8   4  14       15.10        0.03     24.34 o 
   9   4  14        7.99       11.17     25.92 o 
  10   4  14      117.32      112.31     27.12 o 
  11   4  14       38.71       44.10     48.97 o 
  12   4  14      375.32      372.94     33.22 o 
 -17   5  14       30.68       67.04     26.49 o 
 -16   5  14      572.15      561.25     26.85 o 
 -15   5  14       79.36       65.01     19.43 o 
 -14   5  14      331.00      336.47     22.12 o 
 -13   5  14       44.06       38.57     17.77 o 
 -12   5  14       44.93       50.86     17.67 o 
 -11   5  14        8.76       15.98     17.51 o 
 -10   5  14      485.90      517.75     24.82 o 
  -9   5  14      469.54      484.48     30.04 o 
  -8   5  14      228.07      268.22     26.43 o 
  -7   5  14      133.74      153.95     33.13 o 
  -6   5  14       38.61       61.35     22.95 o 
  -5   5  14      407.90      426.18     28.94 o 
  -4   5  14      616.83      580.78     33.16 o 
  -3   5  14        8.75       -7.56     28.11 o 
  -2   5  14     1859.33     1743.04     54.23 o 
  -1   5  14      558.01      527.72     31.81 o 
   0   5  14      156.82      161.49     37.83 o 
   1   5  14       90.41       70.88     25.39 o 
   2   5  14       32.38       55.02     26.03 o 
   3   5  14        0.67      -15.03     26.20 o 
   4   5  14      109.06      104.32     28.10 o 
   5   5  14      313.43      332.26     32.25 o 
   6   5  14      125.98      168.42     31.09 o 
   7   5  14        5.36        3.92     27.63 o 
   8   5  14      422.61      408.74     30.55 o 
   9   5  14       31.33       -3.63     34.11 o 
  10   5  14      166.89      205.16     53.13 o 
 -13   6  14      200.55      199.36     22.74 o 
 -12   6  14      173.01      150.41     20.03 o 
 -11   6  14      209.77      235.61     22.62 o 
 -10   6  14      109.74       70.93     20.48 o 
  -9   6  14       46.13       66.22     19.93 o 
  -8   6  14       84.96      101.32     27.54 o 
  -7   6  14     1120.00     1167.89     46.00 o 
  -6   6  14       21.87       26.33     26.47 o 
  -5   6  14       46.36       53.72     25.05 o 
  -4   6  14      117.55      106.80     26.48 o 
  -3   6  14        0.89       50.71     26.28 o 
  -2   6  14       24.34       50.14     26.75 o 
  -1   6  14       27.50       45.93     25.73 o 
   0   6  14      153.34      136.47     28.41 o 
   1   6  14       55.90       39.44     26.33 o 
   2   6  14       32.74       37.18     29.23 o 
   3   6  14     1663.43     1739.63     71.62 o 
   4   6  14      178.40      190.27     38.63 o 
   5   6  14       67.43       80.99     44.12 o 
   6   6  14       41.01       40.29     47.18 o 
 -23   0  15       13.16      -25.90     33.74 o 
 -21   0  15      425.50      403.56     42.35 o 
 -19   0  15       18.71        2.61     29.52 o 
 -17   0  15      205.36      260.39     32.23 o 
 -15   0  15     7099.95     7380.10    127.53 o 
 -13   0  15      353.15      378.69     19.05 o 
 -11   0  15       67.22       67.36     13.65 o 
  -9   0  15       76.14       87.94     17.93 o 
  -7   0  15      483.17      480.73     15.29 o 
  -5   0  15     4469.37     4606.13     90.43 o 
  -3   0  15     3882.87     3934.26     95.42 o 
  -1   0  15     5210.61     5371.90    199.43 o 
   1   0  15     5122.89     4995.28    175.71 o 
   3   0  15     1339.51     1265.76     71.60 o 
   5   0  15     4742.11     4480.54    246.89 o 
   7   0  15      465.79      489.55     37.28 o 
   9   0  15      226.14      290.51     50.80 o 
  11   0  15       52.87       67.42     42.83 o 
  13   0  15       74.56      101.17     48.41 o 
  15   0  15     1990.72     1936.77     95.88 o 
 -23   1  15      198.78      183.28     38.39 o 
 -22   1  15      179.91      189.42     27.56 o 
 -21   1  15        7.64       34.14     18.54 o 
 -20   1  15     2505.03     2573.60     57.50 o 
 -19   1  15      106.38       98.34     15.18 o 
 -18   1  15      239.68      254.78     15.87 o 
 -17   1  15       10.09       28.45     12.88 o 
 -16   1  15     1318.55     1312.15     27.59 o 
 -15   1  15      188.02      183.55     11.29 o 
 -14   1  15       22.52       25.08     10.54 o 
 -13   1  15        5.98        7.70     11.71 o 
 -12   1  15       53.53       62.31     11.88 o 
 -11   1  15      120.68      115.60      8.42 o 
 -10   1  15     9020.36     9288.82    120.18 o 
  -9   1  15      406.90      424.45     12.27 o 
  -8   1  15      808.61      813.27     16.19 o 
  -7   1  15      432.96      417.02     12.79 o 
  -6   1  15      940.34      909.63     16.16 o 
  -5   1  15      177.50      200.54      9.07 o 
  -4   1  15     1435.46     1391.61     33.62 o 
  -3   1  15      424.39      400.03     17.39 o 
  -2   1  15     4241.01     4059.33     73.87 o 
  -1   1  15       77.46       91.55     13.47 o 
   0   1  15     1620.54     1650.07     37.46 o 
   1   1  15        1.22       21.70     14.21 o 
   2   1  15     1026.69     1067.05     33.74 o 
   3   1  15      107.32      134.19     16.64 o 
   4   1  15     3592.85     3579.24     69.85 o 
   5   1  15      145.83      165.37     19.32 o 
   6   1  15      451.19      469.48     28.03 o 
   7   1  15      454.86      457.44     24.62 o 
   8   1  15      289.79      340.02     25.42 o 
   9   1  15       59.93       90.77     44.29 o 
  10   1  15     3590.38     3696.63    142.81 o 
  11   1  15       95.34       88.76     33.08 o 
  12   1  15       22.21        5.40     32.52 o 
  13   1  15        8.98       21.33     32.74 o 
  14   1  15       67.13      125.62     34.77 o 
  15   1  15        3.48       -8.89     33.41 o 
 -22   2  15        4.09       23.49     26.80 o 
 -21   2  15        4.50        1.08     17.35 o 
 -20   2  15      428.89      432.63     19.79 o 
 -19   2  15      156.56      156.35     16.59 o 
 -18   2  15      310.62      319.07     17.17 o 
 -17   2  15        0.62        0.82     13.98 o 
 -16   2  15       36.01       43.31     12.39 o 
 -15   2  15     5878.33     5871.95    103.47 o 
 -14   2  15       69.16       62.76     13.63 o 
 -13   2  15      333.31      333.25     19.94 o 
 -12   2  15     2004.90     1999.56     48.59 o 
 -11   2  15        2.37        3.27     15.31 o 
 -10   2  15      414.42      458.53     19.74 o 
  -9   2  15       24.88       29.06     12.39 o 
  -8   2  15       92.20       84.82     12.22 o 
  -7   2  15      715.13      710.04     22.70 o 
  -6   2  15       14.55       26.93     10.17 o 
  -5   2  15     3763.28     3781.28     62.09 o 
  -4   2  15     1484.23     1439.01     34.52 o 
  -3   2  15      985.33      971.66     26.29 o 
  -2   2  15     3221.45     3021.09     61.92 o 
  -1   2  15     3194.85     3044.57     58.40 o 
   0   2  15      915.86      802.16     25.45 o 
   1   2  15     1846.63     1695.25     39.01 o 
   2   2  15     1650.95     1497.35     40.77 o 
   3   2  15     1210.42     1253.29     34.84 o 
   4   2  15       79.80      122.03     18.58 o 
   5   2  15     1433.36     1459.27     39.38 o 
   6   2  15      238.33      239.01     21.46 o 
   7   2  15      221.89      250.01     24.52 o 
   8   2  15       22.92       55.92     20.60 o 
   9   2  15      471.82      493.51     31.24 o 
  10   2  15      323.72      338.48     27.65 o 
  11   2  15       16.82       24.74     31.43 o 
  12   2  15      496.81      490.20     30.54 o 
  13   2  15       14.91       -3.54     32.97 o 
  14   2  15       14.71       24.98     33.96 o 
 -21   3  15      369.70      395.94     23.75 o 
 -20   3  15      483.87      471.49     24.54 o 
 -19   3  15      141.23      147.19     19.35 o 
 -18   3  15       20.13       31.24     17.53 o 
 -17   3  15      291.69      298.09     20.27 o 
 -16   3  15      387.21      414.53     21.80 o 
 -15   3  15       21.63       33.14     14.73 o 
 -14   3  15       13.37       28.46     14.39 o 
 -13   3  15       60.52       60.22     13.61 o 
 -12   3  15        1.25        7.13     16.17 o 
 -11   3  15      639.91      621.33     36.98 o 
 -10   3  15     3176.52     3228.02     71.40 o 
  -9   3  15      859.06      891.58     30.31 o 
  -8   3  15       96.69      101.81     17.42 o 
  -7   3  15     7874.00     7808.03    201.74 o 
  -6   3  15       98.83       94.29     14.53 o 
  -5   3  15      202.04      211.88     18.54 o 
  -4   3  15     1098.30     1065.47     37.52 o 
  -3   3  15      301.07      327.74     19.93 o 
  -2   3  15     1290.69     1292.89     48.81 o 
  -1   3  15      127.01      139.99     15.77 o 
   0   3  15     1109.16     1066.23     30.33 o 
   1   3  15      350.74      292.10     19.27 o 
   2   3  15      854.94      829.01     29.09 o 
   3   3  15       90.06       95.28     18.20 o 
   4   3  15      610.47      665.16     26.89 o 
   5   3  15      881.39      913.68     44.81 o 
   6   3  15       62.16       47.92     19.93 o 
   7   3  15     2943.40     2897.41     63.68 o 
   8   3  15      328.13      372.02     28.87 o 
   9   3  15        9.55       -9.32     27.95 o 
  10   3  15      719.41      719.57     35.23 o 
  11   3  15        8.64       -4.26     63.70 o 
  12   3  15       35.94       16.05     26.20 o 
  13   3  15       27.30       43.96     26.59 o 
 -19   4  15        6.97       22.67     20.01 o 
 -18   4  15      569.42      594.90     28.36 o 
 -17   4  15       96.46       92.84     19.24 o 
 -16   4  15        4.09       15.15     18.48 o 
 -15   4  15      364.26      377.65     22.47 o 
 -14   4  15       57.66       62.51     17.92 o 
 -13   4  15      120.42      116.80     19.81 o 
 -12   4  15     3265.55     3381.71     71.54 o 
 -11   4  15       64.42       92.29     21.55 o 
 -10   4  15      380.10      343.31     25.34 o 
  -9   4  15        3.36        4.06     17.51 o 
  -8   4  15        0.01        6.97     18.09 o 
  -7   4  15      211.07      229.00     19.94 o 
  -6   4  15      957.91      970.41     39.83 o 
  -5   4  15     1035.03     1028.99     33.83 o 
  -4   4  15      661.81      649.08     62.55 o 
  -3   4  15       29.13       34.48     17.55 o 
  -2   4  15     1728.88     1652.72     44.87 o 
  -1   4  15        5.13       34.51     19.03 o 
   0   4  15      100.18       87.30     20.18 o 
   1   4  15       72.06       71.41     21.27 o 
   2   4  15     2881.71     2627.71     74.33 o 
   3   4  15     1176.63     1105.53     64.16 o 
   4   4  15      125.13      144.58     22.30 o 
   5   4  15      286.47      287.01     26.17 o 
   6   4  15      108.80      120.09     24.51 o 
   7   4  15       57.98       48.88     25.20 o 
   8   4  15        0.86       13.81     25.54 o 
   9   4  15       12.66       10.44     26.11 o 
  10   4  15      331.66      313.49     37.40 o 
  11   4  15       25.69        1.00     64.27 o 
 -16   5  15        5.66       42.53     19.71 o 
 -15   5  15        1.14      -10.17     19.83 o 
 -14   5  15        2.13       -9.07     29.47 o 
 -13   5  15       22.69        7.92     18.81 o 
 -12   5  15      324.16      336.66     21.08 o 
 -11   5  15      392.63      374.65     21.46 o 
 -10   5  15      306.74      298.52     26.72 o 
  -9   5  15       86.86       49.69     24.11 o 
  -8   5  15      146.57      179.95     26.07 o 
  -7   5  15     2206.44     2259.72     65.83 o 
  -6   5  15       91.16       29.16     24.13 o 
  -5   5  15      486.19      520.32     38.93 o 
  -4   5  15        8.48       42.23     23.98 o 
  -3   5  15      302.85      318.72     28.25 o 
  -2   5  15        2.97       22.85     24.11 o 
  -1   5  15      104.27       86.79     24.22 o 
   0   5  15      199.33      185.34     31.24 o 
   1   5  15       34.59       26.89     26.02 o 
   2   5  15        5.69       23.86     26.64 o 
   3   5  15      123.71       95.21     52.99 o 
   4   5  15       12.23        9.31     28.99 o 
   5   5  15      214.69      205.09     32.92 o 
   6   5  15       70.64       40.71     31.83 o 
   7   5  15     1309.41     1249.42     56.14 o 
   8   5  15      664.94      766.35     72.94 o 
 -12   6  15      637.39      638.79     30.02 o 
 -11   6  15        9.06       25.17     20.40 o 
 -10   6  15       18.32        5.04     25.27 o 
  -9   6  15       55.46       35.48     19.58 o 
  -8   6  15        2.77       -2.91     25.99 o 
  -7   6  15        0.37        7.94     26.17 o 
  -6   6  15      221.21      189.12     28.43 o 
  -5   6  15      137.18      152.49     36.16 o 
  -4   6  15       59.47       67.25     30.87 o 
  -3   6  15      317.68      323.94     39.48 o 
  -2   6  15      378.68      369.53     32.30 o 
  -1   6  15      191.11      205.46     29.88 o 
   0   6  15       34.66       41.91     37.21 o 
   1   6  15       20.30       52.13     28.75 o 
   2   6  15      423.11      423.58     36.41 o 
   3   6  15       93.10      186.78     32.34 o 
   4   6  15       81.48       98.97     31.86 o 
 -22   0  16       25.92       31.59     35.16 o 
 -20   0  16     1980.51     2038.44     86.75 o 
 -18   0  16      395.60      465.24     38.89 o 
 -16   0  16     1003.03     1098.87     33.23 o 
 -14   0  16       25.08       35.31     12.45 o 
 -12   0  16     4413.53     4390.36    126.13 o 
 -10   0  16      468.09      495.83     24.54 o 
  -8   0  16      555.56      597.95     20.20 o 
  -6   0  16     9659.30     9386.88    232.63 o 
  -4   0  16      405.50      409.58     21.02 o 
  -2   0  16      847.29      907.99     51.71 o 
   0   0  16     1334.18     1374.15     68.62 o 
   2   0  16     1447.46     1448.90     75.30 o 
   4   0  16      674.39      685.42    101.69 o 
   6   0  16     1232.86     1260.67     53.75 o 
   8   0  16      440.94      420.53     53.59 o 
  10   0  16     1988.24     1863.37     93.41 o 
  12   0  16      327.21      370.21     54.44 o 
  14   0  16      946.73      792.81     64.84 o 
 -22   1  16       18.60       13.50     25.25 o 
 -21   1  16       13.48       22.69     23.84 o 
 -20   1  16       50.30       54.50     13.96 o 
 -19   1  16      715.90      739.51     22.24 o 
 -18   1  16        0.00       -9.92     13.62 o 
 -17   1  16      331.66      324.20     16.25 o 
 -16   1  16      323.48      348.88     15.23 o 
 -15   1  16      286.99      328.98     14.31 o 
 -14   1  16       49.84       44.34     12.65 o 
 -13   1  16      615.25      630.57     21.76 o 
 -12   1  16      478.26      495.92     17.38 o 
 -11   1  16     5867.19     5955.80     99.09 o 
 -10   1  16      155.71      157.34     11.53 o 
  -9   1  16     1555.13     1548.65     40.43 o 
  -8   1  16      639.34      616.37     18.11 o 
  -7   1  16     3696.14     3680.95     67.19 o 
  -6   1  16        1.00       15.96     11.74 o 
  -5   1  16      143.30      141.53     13.18 o 
  -4   1  16      482.91      508.26     21.76 o 
  -3   1  16       36.46       48.74     12.28 o 
  -2   1  16      381.33      416.99     19.05 o 
  -1   1  16     4414.87     4328.30     79.45 o 
   0   1  16        2.15       20.63     13.77 o 
   1   1  16      714.99      727.29     26.37 o 
   2   1  16      427.49      446.76     23.04 o 
   3   1  16        0.26        2.78     20.03 o 
   4   1  16      110.58      100.17     24.26 o 
   5   1  16     2974.02     3070.50     74.66 o 
   6   1  16      175.39      201.53     26.09 o 
   7   1  16     1975.93     1987.25     85.73 o 
   8   1  16       39.84       -3.13     32.95 o 
   9   1  16      373.38      387.86     37.27 o 
  10   1  16      219.88      231.65     36.70 o 
  11   1  16       98.64       99.11     33.44 o 
  12   1  16        4.86       -0.75     33.99 o 
  13   1  16        0.68      -32.84     45.09 o 
  14   1  16        7.42      -12.46     32.06 o 
 -22   2  16        4.79       12.35     18.89 o 
 -21   2  16       97.26      122.43     19.91 o 
 -20   2  16     1326.38     1382.58     41.18 o 
 -19   2  16       68.12       43.57     17.75 o 
 -18   2  16      251.94      247.72     20.11 o 
 -17   2  16     1764.08     1792.72     53.42 o 
 -16   2  16      470.91      493.68     20.60 o 
 -15   2  16      261.73      284.82     16.93 o 
 -14   2  16        3.68       11.77     13.74 o 
 -13   2  16      218.95      217.11     18.93 o 
 -12   2  16     1917.28     1990.46     48.57 o 
 -11   2  16     1001.43     1012.12     31.85 o 
 -10   2  16      287.95      293.46     16.47 o 
  -9   2  16        1.75       16.24     11.89 o 
  -8   2  16       59.24       69.89     13.19 o 
  -7   2  16      137.08      129.51     14.64 o 
  -6   2  16     7962.68     7979.55    141.47 o 
  -5   2  16        2.19        5.52     16.51 o 
  -4   2  16        5.75       38.88     12.70 o 
  -3   2  16     4006.24     3807.71     69.98 o 
  -2   2  16      595.79      584.87     21.94 o 
  -1   2  16      453.14      465.77     22.74 o 
   0   2  16      822.18      755.26     27.09 o 
   1   2  16      415.25      349.23     19.47 o 
   2   2  16     1683.04     1546.11     38.57 o 
   3   2  16       30.13       21.04     17.06 o 
   4   2  16     1494.13     1446.01     38.63 o 
   5   2  16       80.90       82.06     19.72 o 
   6   2  16      112.11      100.75     20.71 o 
   7   2  16      653.54      634.95     33.05 o 
   8   2  16       73.39       71.23     25.90 o 
   9   2  16      147.16      113.83     39.04 o 
  10   2  16     1236.00     1254.97     44.32 o 
  11   2  16      733.96      673.53     43.69 o 
  12   2  16      749.60      805.52     47.70 o 
  13   2  16      127.62      123.21     35.15 o 
 -20   3  16      640.86      707.14     29.65 o 
 -19   3  16      170.52      152.47     20.32 o 
 -18   3  16        5.28        4.62     18.18 o 
 -17   3  16      166.35      202.42     19.52 o 
 -16   3  16      675.58      716.98     25.08 o 
 -15   3  16      263.99      289.05     17.87 o 
 -14   3  16      493.83      490.49     20.99 o 
 -13   3  16      148.13      132.85     18.29 o 
 -12   3  16      791.84      814.33     40.50 o 
 -11   3  16     2380.89     2346.91     56.08 o 
 -10   3  16      209.44      228.90     19.77 o 
  -9   3  16       10.37       32.02     16.90 o 
  -8   3  16     1169.15     1243.53     36.66 o 
  -7   3  16      623.96      671.47     27.49 o 
  -6   3  16      881.61      831.43     28.79 o 
  -5   3  16      176.50      190.98     18.77 o 
  -4   3  16      292.86      310.23     20.24 o 
  -3   3  16       30.86       47.52     17.52 o 
  -2   3  16      112.70       99.74     18.82 o 
  -1   3  16     1593.95     1500.17     35.49 o 
   0   3  16      248.84      275.34     21.89 o 
   1   3  16       24.86      -12.67     16.19 o 
   2   3  16     2862.76     2681.28     55.49 o 
   3   3  16      553.29      544.17     25.05 o 
   4   3  16      283.23      306.00     22.75 o 
   5   3  16     1275.76     1234.32     36.59 o 
   6   3  16       77.50       94.95     20.90 o 
   7   3  16     1222.88     1180.42     47.24 o 
   8   3  16      317.40      320.12     29.22 o 
   9   3  16      331.08      322.08     38.10 o 
  10   3  16      511.24      484.03     32.50 o 
  11   3  16      105.15       81.98     35.19 o 
  12   3  16       12.23      -21.40     29.42 o 
 -18   4  16      383.89      389.94     23.58 o 
 -17   4  16      669.51      707.29     30.19 o 
 -16   4  16      131.85       99.80     19.38 o 
 -15   4  16      972.82     1021.06     32.95 o 
 -14   4  16       73.34       81.35     18.75 o 
 -13   4  16      129.92      152.42     18.95 o 
 -12   4  16       79.37       81.08     21.46 o 
 -11   4  16      221.97      236.98     25.20 o 
 -10   4  16       64.03       64.15     20.70 o 
  -9   4  16       34.89       36.20     19.04 o 
  -8   4  16      182.60      141.72     19.97 o 
  -7   4  16       19.29        4.96     18.28 o 
  -6   4  16      991.53      947.00     34.28 o 
  -5   4  16        4.36        7.17     18.61 o 
  -4   4  16       75.49       70.28     19.28 o 
  -3   4  16     3859.79     3818.88    109.40 o 
  -2   4  16      317.85      361.08     30.37 o 
  -1   4  16     1187.16     1153.21     38.57 o 
   0   4  16       30.09       14.18     25.64 o 
   1   4  16        2.47      -19.80     19.80 o 
   2   4  16      428.25      408.12     27.31 o 
   3   4  16        4.37        8.26     22.90 o 
   4   4  16      130.84      103.92     23.35 o 
   5   4  16        4.62        3.50     23.92 o 
   6   4  16        0.17       -0.32     24.32 o 
   7   4  16      543.54      525.37     32.34 o 
   8   4  16        6.22       16.43     31.29 o 
   9   4  16        3.38        8.04     49.37 o 
  10   4  16       80.02       94.49     27.48 o 
 -16   5  16      553.92      512.32     32.50 o 
 -15   5  16       34.99       29.44     19.89 o 
 -14   5  16       95.71       92.82     20.28 o 
 -13   5  16      283.76      323.75     33.05 o 
 -12   5  16      302.15      298.12     22.15 o 
 -11   5  16      117.24      117.10     19.75 o 
 -10   5  16      661.16      672.56     37.28 o 
  -9   5  16       52.05       67.40     25.20 o 
  -8   5  16      695.37      751.49     38.67 o 
  -7   5  16       30.53       86.07     25.30 o 
  -6   5  16      235.25      217.40     27.07 o 
  -5   5  16       39.10       54.54     23.54 o 
  -4   5  16      260.74      286.90     28.10 o 
  -3   5  16      129.42      112.00     24.98 o 
  -2   5  16        1.92       12.68     24.97 o 
  -1   5  16      192.45      171.90     30.56 o 
   0   5  16        7.69       33.48     26.27 o 
   1   5  16        9.36       42.54     27.93 o 
   2   5  16     1370.31     1285.60     51.19 o 
   3   5  16      281.38      302.70     33.28 o 
   4   5  16      131.45      159.29     32.31 o 
   5   5  16       19.54       67.40     32.34 o 
   6   5  16        2.83       37.42     33.23 o 
   7   5  16       40.34       43.41     86.26 o 
 -10   6  16       51.18       38.28     20.59 o 
  -9   6  16       15.81       41.55     20.54 o 
  -8   6  16      445.03      463.50     32.08 o 
  -7   6  16       13.74       16.76     26.88 o 
  -6   6  16       69.91       92.71     26.59 o 
  -5   6  16      331.71      348.32     31.66 o 
  -4   6  16       23.76        4.80     36.43 o 
  -3   6  16     1224.76     1197.63     69.95 o 
  -2   6  16      107.96      133.39     30.42 o 
  -1   6  16      122.19      136.17     28.60 o 
   0   6  16       64.40       47.51     29.19 o 
   1   6  16       19.21       54.05     36.08 o 
   2   6  16       32.21       56.64     29.27 o 
 -21   0  17     1607.52     1575.39     75.33 o 
 -19   0  17      379.43      413.11     38.38 o 
 -17   0  17     1406.59     1424.73     65.52 o 
 -15   0  17      734.51      721.93     23.65 o 
 -13   0  17      346.77      366.23     32.81 o 
 -11   0  17     4397.78     4540.49    198.70 o 
  -9   0  17       41.64       49.20     14.14 o 
  -7   0  17      629.94      627.76     27.28 o 
  -5   0  17      743.83      784.53     46.13 o 
  -3   0  17     7505.67     7313.17    244.32 o 
  -1   0  17      772.72      721.57     47.38 o 
   1   0  17     1052.32     1030.33     47.78 o 
   3   0  17      102.24      123.07     40.25 o 
   5   0  17      437.96      482.89     57.20 o 
   7   0  17     1759.56     1861.78     68.68 o 
   9   0  17     2514.29     2495.60    111.60 o 
  11   0  17       76.84       86.44     50.17 o 
  13   0  17        4.97      -36.03     47.82 o 
 -22   1  17      472.28      455.24     31.52 o 
 -21   1  17      128.54      126.80     24.41 o 
 -20   1  17       27.04       31.66     16.70 o 
 -19   1  17       14.37       13.25     15.91 o 
 -18   1  17      199.00      185.02     15.37 o 
 -17   1  17        1.78        1.75     13.13 o 
 -16   1  17     5033.56     5127.30     75.98 o 
 -15   1  17       42.84       41.69     12.00 o 
 -14   1  17      534.42      526.21     24.67 o 
 -13   1  17      331.35      364.70     20.64 o 
 -12   1  17     1231.57     1247.08     36.12 o 
 -11   1  17      205.70      190.69     17.57 o 
 -10   1  17       13.42       13.69     13.17 o 
  -9   1  17      111.47      117.91     14.93 o 
  -8   1  17     2851.65     2854.85     60.58 o 
  -7   1  17       49.69       64.62     12.47 o 
  -6   1  17      748.06      764.96     33.98 o 
  -5   1  17        0.24       86.78     39.80 o 
  -4   1  17      358.41      358.39     16.67 o 
  -3   1  17      421.10      420.73     18.75 o 
  -2   1  17      253.34      250.94     16.29 o 
  -1   1  17        0.59       31.44     16.33 o 
   0   1  17     2076.40     2144.14     46.14 o 
   1   1  17      805.79      773.72     35.35 o 
   2   1  17     5624.56     5464.03    162.22 o 
   3   1  17      314.94      315.04     36.00 o 
   4   1  17      826.46      839.87     39.61 o 
   5   1  17      101.11      101.34     36.48 o 
   6   1  17       93.20      123.53     28.21 o 
   7   1  17       12.55       -4.67     23.35 o 
   8   1  17       57.81       54.90     34.12 o 
   9   1  17       27.88       31.19     34.75 o 
  10   1  17        2.47      -44.67     57.82 o 
  11   1  17        2.72       -6.18     34.24 o 
  12   1  17      102.96       65.05     35.11 o 
  13   1  17        5.59       26.08     35.18 o 
 -21   2  17      444.68      426.43     24.00 o 
 -20   2  17      351.63      403.98     22.77 o 
 -19   2  17      165.03      168.26     18.84 o 
 -18   2  17       79.38       71.40     17.79 o 
 -17   2  17      735.85      717.03     28.35 o 
 -16   2  17       78.53       91.23     18.97 o 
 -15   2  17      102.63      115.57     15.46 o 
 -14   2  17       96.93       62.56     17.71 o 
 -13   2  17      273.35      250.54     19.91 o 
 -12   2  17      653.98      679.36     27.55 o 
 -11   2  17     2632.07     2720.24     71.85 o 
 -10   2  17       42.13       50.15     16.04 o 
  -9   2  17       25.86       30.49     16.06 o 
  -8   2  17     3322.77     3214.47     71.88 o 
  -7   2  17      364.03      321.53     20.75 o 
  -6   2  17      508.53      494.14     24.51 o 
  -5   2  17      756.66      739.78     26.74 o 
  -4   2  17      733.38      705.49     24.41 o 
  -3   2  17     4989.08     5046.96     90.77 o 
  -2   2  17      151.66      181.77     16.56 o 
  -1   2  17      322.11      321.78     19.20 o 
   0   2  17       69.48       85.44     16.81 o 
   1   2  17      573.89      504.96     23.43 o 
   2   2  17        5.47       -5.46     17.91 o 
   3   2  17      111.94      140.02     19.50 o 
   4   2  17       97.08      105.53     20.45 o 
   5   2  17      249.88      280.01     24.92 o 
   6   2  17      992.07      981.49     48.71 o 
   7   2  17     1500.90     1509.55     69.03 o 
   8   2  17      139.90      142.60     56.24 o 
   9   2  17     1412.95     1451.50     79.33 o 
  10   2  17      144.26      158.63     41.88 o 
  11   2  17      104.80       77.81     35.97 o 
  12   2  17      104.46       76.24     62.72 o 
 -20   3  17        1.60       17.70     19.65 o 
 -19   3  17      118.53      133.81     20.47 o 
 -18   3  17      163.00      176.81     20.36 o 
 -17   3  17        0.11        1.56     18.02 o 
 -16   3  17      967.63     1033.31     29.29 o 
 -15   3  17       41.30       48.71     16.09 o 
 -14   3  17       18.46       25.68     15.54 o 
 -13   3  17     1862.05     1950.47     49.75 o 
 -12   3  17     1097.99     1121.25     35.09 o 
 -11   3  17     1951.48     1967.38     49.08 o 
 -10   3  17       68.30       58.65     17.74 o 
  -9   3  17       49.38       60.45     18.73 o 
  -8   3  17     1806.38     1803.74     46.87 o 
  -7   3  17      135.72      158.21     19.73 o 
  -6   3  17     1325.41     1340.01     63.67 o 
  -5   3  17       39.27       52.44     17.06 o 
  -4   3  17       94.75       98.03     18.72 o 
  -3   3  17     1145.87     1076.30     34.76 o 
  -2   3  17       87.83       73.35     18.62 o 
  -1   3  17      365.68      343.41     20.91 o 
   0   3  17      124.45      125.54     17.59 o 
   1   3  17     1580.70     1463.12     78.36 o 
   2   3  17     3010.93     2810.38     89.03 o 
   3   3  17      973.07     1004.20     33.23 o 
   4   3  17      160.18      189.72     21.69 o 
   5   3  17      580.82      594.18     27.72 o 
   6   3  17        2.30        3.52     20.64 o 
   7   3  17        8.74        5.05     25.95 o 
   8   3  17        0.87       41.62     35.53 o 
   9   3  17       10.42        2.07     30.98 o 
  10   3  17        0.33      -20.36     26.15 o 
  11   3  17      276.83      273.72     41.33 o 
 -18   4  17      142.79      155.13     21.56 o 
 -17   4  17      116.46      150.62     20.50 o 
 -16   4  17      107.81      105.11     20.37 o 
 -15   4  17      137.77      143.32     20.08 o 
 -14   4  17       29.33       34.10     18.38 o 
 -13   4  17      145.63      146.29     31.11 o 
 -12   4  17       43.34       68.31     23.86 o 
 -11   4  17      143.72      175.60     20.94 o 
 -10   4  17       75.56       99.46     23.70 o 
  -9   4  17        2.82       13.38     19.30 o 
  -8   4  17     2920.19     3009.20     69.90 o 
  -7   4  17       94.26      120.99     28.29 o 
  -6   4  17      914.63      909.03     32.99 o 
  -5   4  17      134.66      136.93     23.00 o 
  -4   4  17        9.35       31.06     24.53 o 
  -3   4  17      849.71      870.31     75.54 o 
  -2   4  17       17.09       12.34     19.81 o 
  -1   4  17      141.60      180.57     23.23 o 
   0   4  17      489.05      437.67     26.71 o 
   1   4  17        7.17       17.25     22.15 o 
   2   4  17       59.63       64.86     25.76 o 
   3   4  17        6.68      -13.14     22.51 o 
   4   4  17       66.60       46.75     21.73 o 
   5   4  17       51.64       51.41     24.06 o 
   6   4  17     1146.54     1205.73     43.74 o 
   7   4  17      581.68      623.78     51.81 o 
   8   4  17      371.17      440.38     54.86 o 
   9   4  17       11.88        8.87     32.76 o 
 -14   5  17       65.37       76.78     19.75 o 
 -13   5  17      774.71      814.39     31.83 o 
 -12   5  17       43.92       50.77     19.77 o 
 -11   5  17      756.65      792.67     39.71 o 
 -10   5  17       76.28      110.45     35.53 o 
  -9   5  17       39.35       41.39     29.23 o 
  -8   5  17       48.04       40.40     25.71 o 
  -7   5  17      268.99      283.41     28.89 o 
  -6   5  17      210.45      233.37     36.29 o 
  -5   5  17       31.06       75.20     25.95 o 
  -4   5  17        5.88       -4.28     22.68 o 
  -3   5  17      849.18      960.23     43.16 o 
  -2   5  17       34.13       28.88     26.24 o 
  -1   5  17      181.17      190.30     33.37 o 
   0   5  17      117.75      145.91     27.96 o 
   1   5  17      639.89      652.18     38.09 o 
   2   5  17      128.22      202.98     31.28 o 
   3   5  17      100.93      137.70     56.12 o 
   4   5  17        8.45       40.10     32.01 o 
   5   5  17      839.88      849.28    102.02 o 
  -8   6  17      418.92      440.52     33.53 o 
  -7   6  17      185.62      183.68     28.38 o 
  -6   6  17      231.84      309.70     44.69 o 
  -5   6  17       85.15       49.44     27.38 o 
  -4   6  17       72.88       65.61     27.90 o 
  -3   6  17        0.27       -5.41     26.78 o 
  -2   6  17       31.55       69.43     38.32 o 
  -1   6  17       40.51       32.58     51.99 o 
 -20   0  18      420.41      421.86     40.07 o 
 -18   0  18      495.86      482.14     38.60 o 
 -16   0  18      248.44      279.31     26.54 o 
 -14   0  18       28.77       34.22     16.22 o 
 -12   0  18     1633.42     1623.50     71.31 o 
 -10   0  18      214.11      204.70     23.52 o 
  -8   0  18     9032.04     8568.66    462.35 o 
  -6   0  18       95.52      134.72     27.73 o 
  -4   0  18     1236.88     1272.84     61.41 o 
  -2   0  18      984.18     1005.43     58.41 o 
   0   0  18        3.07       25.11     25.48 o 
   2   0  18      186.12      192.86     35.28 o 
   4   0  18      735.27      763.63     97.96 o 
   6   0  18     4244.89     4341.76    187.53 o 
   8   0  18       79.61       44.80     51.23 o 
  10   0  18      324.22      260.75     54.94 o 
  12   0  18       26.18       -2.33     49.73 o 
 -21   1  18      353.38      375.58     41.30 o 
 -20   1  18        6.19       19.07     28.91 o 
 -19   1  18      812.94      867.58     31.18 o 
 -18   1  18       83.64       88.37     17.60 o 
 -17   1  18        2.61      -12.12     15.91 o 
 -16   1  18      425.28      454.28     18.13 o 
 -15   1  18      226.48      221.06     16.29 o 
 -14   1  18       32.15       29.42     16.72 o 
 -13   1  18     2834.21     2943.43     66.64 o 
 -12   1  18        0.16        0.47     17.01 o 
 -11   1  18      130.32      118.11     21.59 o 
 -10   1  18       63.81       40.39     24.81 o 
  -9   1  18       86.18       87.50     13.53 o 
  -8   1  18       25.71       26.47     12.57 o 
  -7   1  18     1950.65     1966.06     47.10 o 
  -6   1  18      101.70      122.77     15.20 o 
  -5   1  18      507.86      548.80     52.49 o 
  -4   1  18      170.44      190.18     15.72 o 
  -3   1  18     4153.70     4051.60     75.01 o 
  -2   1  18      111.20      155.97     20.95 o 
  -1   1  18      359.05      369.42     25.81 o 
   0   1  18      235.05      258.43     27.32 o 
   1   1  18     3286.74     3219.24     87.39 o 
   2   1  18        1.09       20.51     35.69 o 
   3   1  18       10.45        2.79     23.82 o 
   4   1  18       16.97      -26.63     26.63 o 
   5   1  18      367.16      352.35     36.86 o 
   6   1  18       37.04       15.16     25.96 o 
   7   1  18      163.88      180.46     27.70 o 
   8   1  18        0.85      -11.60     34.55 o 
   9   1  18      616.48      574.53     42.83 o 
  10   1  18       59.55       36.55     35.08 o 
  11   1  18     1665.55     1468.89     89.06 o 
  12   1  18      196.91      230.05     38.32 o 
 -20   2  18      424.59      452.90     23.67 o 
 -19   2  18       27.82       48.18     18.22 o 
 -18   2  18      529.20      521.24     24.00 o 
 -17   2  18      265.49      287.45     20.36 o 
 -16   2  18       24.28       34.75     15.48 o 
 -15   2  18       34.56       52.39     15.15 o 
 -14   2  18      348.07      337.03     29.86 o 
 -13   2  18       13.55       28.28     17.25 o 
 -12   2  18     1091.67     1142.98     35.87 o 
 -11   2  18      354.56      345.99     21.13 o 
 -10   2  18      258.47      260.53     20.50 o 
  -9   2  18      278.66      276.69     20.63 o 
  -8   2  18     2983.18     3009.44     68.57 o 
  -7   2  18      218.27      225.87     19.87 o 
  -6   2  18      618.93      600.51     28.10 o 
  -5   2  18      334.79      334.18     51.88 o 
  -4   2  18      859.39      893.04     30.99 o 
  -3   2  18      693.37      637.34     25.08 o 
  -2   2  18      202.28      212.21     17.68 o 
  -1   2  18       32.73       34.18     15.68 o 
   0   2  18       34.33       35.93     17.27 o 
   1   2  18      967.40      911.71     30.24 o 
   2   2  18      298.39      298.22     33.54 o 
   3   2  18      280.46      317.04     30.27 o 
   4   2  18      435.24      412.92     39.69 o 
   5   2  18       46.10       41.68     26.77 o 
   6   2  18     1954.84     1925.57    109.58 o 
   7   2  18      223.10      271.00     37.30 o 
   8   2  18      111.51       51.87     33.93 o 
   9   2  18      409.13      398.86     40.58 o 
  10   2  18       15.88       17.06     35.91 o 
  11   2  18        0.19      -21.23     35.52 o 
 -19   3  18      867.07      969.32     34.38 o 
 -18   3  18      590.41      635.29     27.73 o 
 -17   3  18      112.50      135.19     23.54 o 
 -16   3  18     1490.46     1605.36     37.77 o 
 -15   3  18       18.60       42.01     17.76 o 
 -14   3  18        9.31       -0.82     18.75 o 
 -13   3  18      607.08      649.73     29.61 o 
 -12   3  18       66.80       87.95     21.98 o 
 -11   3  18      271.99      290.52     25.07 o 
 -10   3  18      417.29      415.31     23.71 o 
  -9   3  18      230.60      241.68     20.46 o 
  -8   3  18       42.29       52.85     18.83 o 
  -7   3  18      606.67      603.00     27.68 o 
  -6   3  18       30.10       31.90     18.96 o 
  -5   3  18       62.82       56.13     11.70 o 
  -4   3  18     1956.17     1852.14     48.88 o 
  -3   3  18      955.89      914.52     34.24 o 
  -2   3  18      790.15      813.30     32.59 o 
  -1   3  18       46.68       57.58     20.79 o 
   0   3  18      818.88      838.84     31.47 o 
   1   3  18     1637.32     1474.52    117.06 o 
   2   3  18        0.83        0.80     19.48 o 
   3   3  18        9.95        6.67     21.26 o 
   4   3  18      943.89      874.83     32.83 o 
   5   3  18       15.58       11.14     20.95 o 
   6   3  18       97.59       94.70     22.54 o 
   7   3  18       60.39       65.32     45.33 o 
   8   3  18       65.97       86.44     47.32 o 
   9   3  18       41.87       44.98     29.87 o 
 -17   4  18      612.86      653.87     29.50 o 
 -16   4  18       53.97       18.42     19.79 o 
 -15   4  18        7.81        5.88     19.26 o 
 -14   4  18      307.40      295.10     22.01 o 
 -13   4  18       85.05      124.00     24.43 o 
 -12   4  18      208.42      241.28     23.39 o 
 -11   4  18      723.95      745.46     31.38 o 
 -10   4  18       62.74       77.15     21.34 o 
  -9   4  18      404.93      401.70     25.81 o 
  -8   4  18      281.94      325.83     24.58 o 
  -7   4  18      377.71      386.67     28.21 o 
  -6   4  18      103.64      152.43     21.56 o 
  -5   4  18     1038.98     1047.63     59.07 o 
  -4   4  18      105.54       86.21     21.25 o 
  -3   4  18      358.64      357.12     25.61 o 
  -2   4  18       25.75       25.88     20.73 o 
  -1   4  18      160.92      171.70     25.26 o 
   0   4  18        5.88       13.47     21.52 o 
   1   4  18      632.51      623.01     35.39 o 
   2   4  18      227.89      250.48     30.13 o 
   3   4  18      304.76      346.78     29.48 o 
   4   4  18        4.00      -18.13     24.33 o 
   5   4  18        5.49      -22.71     25.91 o 
   6   4  18      264.48      268.33     38.63 o 
   7   4  18       46.95       58.54     28.29 o 
 -13   5  18       76.44       94.22     19.65 o 
 -12   5  18       14.25       25.88     20.00 o 
 -11   5  18        6.65       21.25     25.91 o 
 -10   5  18      108.22      133.93     56.22 o 
  -9   5  18      120.00      118.27     25.96 o 
  -8   5  18       13.00        5.06     25.68 o 
  -7   5  18        1.45      -17.96     25.67 o 
  -6   5  18      142.22      128.98     27.24 o 
  -5   5  18      105.00      107.29     27.11 o 
  -4   5  18      678.49      710.67     38.01 o 
  -3   5  18      308.87      332.30     31.32 o 
  -2   5  18      751.24      679.86     78.36 o 
  -1   5  18       86.97       88.98     27.46 o 
   0   5  18      430.92      458.74     36.68 o 
   1   5  18        8.12       10.82     29.40 o 
   2   5  18       24.71       24.13     30.04 o 
   3   5  18      289.69      324.04     34.41 o 
   4   5  18      249.14      265.02     57.00 o 
 -21   0  19      385.90      374.79     39.14 o 
 -19   0  19        2.16       28.38     29.09 o 
 -17   0  19     1095.85     1177.91     58.42 o 
 -15   0  19     1027.84      993.26     43.23 o 
 -13   0  19      637.61      666.36     41.20 o 
 -11   0  19      441.48      437.57     29.81 o 
  -9   0  19     1969.22     2079.88    299.36 o 
  -7   0  19        9.78       11.03     28.46 o 
  -5   0  19      600.48      518.51     39.76 o 
  -3   0  19      544.11      535.76     49.10 o 
  -1   0  19       46.86       57.16     28.62 o 
   1   0  19     7004.62     6795.74    181.36 o 
   3   0  19        3.60        0.56     34.32 o 
   5   0  19      110.19       72.31     81.46 o 
   7   0  19       51.38        6.57     51.02 o 
   9   0  19      286.03      180.18     54.18 o 
  11   0  19      123.79      137.87     53.36 o 
 -20   1  19       89.69       73.59     32.77 o 
 -19   1  19       42.77       59.89     31.07 o 
 -18   1  19      916.84     1018.63     33.32 o 
 -17   1  19       47.28       55.88     17.19 o 
 -16   1  19     1404.97     1432.23     38.70 o 
 -15   1  19        3.92       -2.58     16.43 o 
 -14   1  19      462.47      493.71     24.19 o 
 -13   1  19      185.50      232.25     20.24 o 
 -12   1  19     1698.91     1776.63     46.63 o 
 -11   1  19        2.35        8.71     16.72 o 
 -10   1  19        0.68      -16.45     16.45 o 
  -9   1  19       66.28       66.30     14.60 o 
  -8   1  19       31.03       52.94     19.48 o 
  -7   1  19      917.90      823.45     25.43 o 
  -6   1  19        5.16       -7.13     18.09 o 
  -5   1  19       52.03       67.63     21.40 o 
  -4   1  19     7401.28     7391.55    152.59 o 
  -3   1  19       64.00       77.72     20.35 o 
  -2   1  19      197.48      209.62     23.42 o 
  -1   1  19      263.00      288.51     25.56 o 
   0   1  19       40.59       62.02     23.80 o 
   1   1  19        0.34        2.60     24.31 o 
   2   1  19      140.34      102.14     29.95 o 
   3   1  19        7.57       -6.22     27.07 o 
   4   1  19        1.02      -17.39     40.90 o 
   5   1  19      141.12      129.22     27.96 o 
   6   1  19     1208.50     1218.36     74.71 o 
   7   1  19       50.50       70.61     27.79 o 
   8   1  19      161.08       78.29     37.05 o 
   9   1  19       29.17      -24.85     36.02 o 
  10   1  19      223.21      156.45     38.16 o 
 -20   2  19       44.94       68.88     19.95 o 
 -19   2  19      115.00      110.42     19.45 o 
 -18   2  19       52.42       60.76     18.40 o 
 -17   2  19      691.01      719.26     29.03 o 
 -16   2  19       56.60       65.50     16.18 o 
 -15   2  19      177.66      173.86     19.98 o 
 -14   2  19      257.49      303.75     21.99 o 
 -13   2  19      380.19      411.86     23.69 o 
 -12   2  19     1096.41     1117.40     35.94 o 
 -11   2  19      938.01      932.73     32.94 o 
 -10   2  19      348.56      350.53     22.42 o 
  -9   2  19     1632.72     1648.31     44.69 o 
  -8   2  19      111.89      119.53     18.32 o 
  -7   2  19       19.16       16.92     17.93 o 
  -6   2  19       12.65        4.78     17.64 o 
  -5   2  19      233.30      254.17     22.17 o 
  -4   2  19        8.38       35.71     15.48 o 
  -3   2  19       20.99       27.40     15.52 o 
  -2   2  19        4.27        8.25     15.81 o 
  -1   2  19       34.66       40.30     17.02 o 
   0   2  19      125.52      128.05     19.59 o 
   1   2  19     3738.40     3505.26    197.22 o 
   2   2  19      320.56      333.70     28.85 o 
   3   2  19        6.53       -3.96     35.14 o 
   4   2  19      549.08      542.51     43.64 o 
   5   2  19        3.44       -6.13     27.19 o 
   6   2  19       70.61       66.71     27.60 o 
   7   2  19        1.84      -48.41     48.41 o 
   8   2  19       85.92       40.04     35.68 o 
   9   2  19      484.78      384.12     55.82 o 
 -18   3  19       76.84       84.82     20.02 o 
 -17   3  19      204.14      231.40     21.23 o 
 -16   3  19      582.90      552.86     23.49 o 
 -15   3  19      291.13      274.62     19.04 o 
 -14   3  19      245.26      261.54     22.66 o 
 -13   3  19      392.09      406.20     24.69 o 
 -12   3  19       46.70       88.28     36.27 o 
 -11   3  19       78.24       68.09     19.64 o 
 -10   3  19       21.15       14.80     19.53 o 
  -9   3  19      569.32      586.71     31.29 o 
  -8   3  19       43.99       84.00     20.39 o 
  -7   3  19     1119.87     1099.68     43.11 o 
  -6   3  19      460.22      414.96     24.87 o 
  -5   3  19       32.70       42.65     14.53 o 
  -4   3  19     1170.05     1200.08     38.95 o 
  -3   3  19       20.24       18.91     20.22 o 
  -2   3  19      113.57       97.35     21.52 o 
  -1   3  19      809.44      719.48     33.27 o 
   0   3  19       84.20       86.61     22.43 o 
   1   3  19       78.73       67.66     20.15 o 
   2   3  19        9.20       11.58     25.59 o 
   3   3  19        3.37       15.56     20.96 o 
   4   3  19        9.12       -7.39     28.04 o 
   5   3  19      269.04      265.41     24.53 o 
   6   3  19      585.79      618.83     29.69 o 
   7   3  19       46.23        4.30     50.19 o 
   8   3  19        0.07      -32.97     36.82 o 
 -16   4  19      202.28      192.90     31.94 o 
 -15   4  19        0.87       12.33     20.91 o 
 -14   4  19      235.27      232.90     22.08 o 
 -13   4  19       86.67      109.54     22.24 o 
 -12   4  19      771.65      820.20     34.07 o 
 -11   4  19      429.95      444.55     26.77 o 
 -10   4  19      345.40      420.72     26.60 o 
  -9   4  19      175.30      224.02     23.67 o 
  -8   4  19      498.06      529.65     29.48 o 
  -7   4  19       12.88       30.15     20.57 o 
  -6   4  19      231.42      215.42     23.77 o 
  -5   4  19        0.05       -2.79     19.51 o 
  -4   4  19       61.01      107.72     22.52 o 
  -3   4  19       44.01       37.15     22.26 o 
  -2   4  19       66.30       61.78     22.17 o 
  -1   4  19       67.22       78.99     23.44 o 
   0   4  19       73.39       69.01     23.25 o 
   1   4  19      581.06      612.99     49.52 o 
   2   4  19        6.57       -0.88     35.34 o 
   3   4  19       16.40       39.37     25.95 o 
   4   4  19     1026.02      956.74     76.63 o 
   5   4  19      136.63      139.70     54.24 o 
   6   4  19      149.49      176.42     28.90 o 
 -11   5  19        2.48        0.77     25.29 o 
 -10   5  19        7.87       34.51     25.60 o 
  -9   5  19      177.94      199.61     28.91 o 
  -8   5  19        4.06        9.30     25.55 o 
  -7   5  19     1008.86     1070.76     64.37 o 
  -6   5  19      424.25      476.78     33.42 o 
  -5   5  19       10.74       27.85     28.79 o 
  -4   5  19        0.58       21.96     27.18 o 
  -3   5  19       43.00       76.99     28.05 o 
  -2   5  19        9.44       10.84     27.87 o 
  -1   5  19      296.82      270.63     56.32 o 
   0   5  19        0.39      -11.78     28.82 o 
   1   5  19      128.63       78.77     31.17 o 
 -16   0  20      672.20      683.02     67.75 o 
 -14   0  20     3594.58     3403.77    160.18 o 
 -12   0  20     2050.14     1956.96    228.19 o 
 -10   0  20       12.04       12.12     24.66 o 
  -8   0  20      202.40      224.65     34.79 o 
  -6   0  20       23.56       41.51     25.47 o 
  -4   0  20     2313.06     2301.26     73.54 o 
  -2   0  20       64.87      108.49     30.08 o 
   0   0  20     1386.84     1451.55     59.86 o 
   2   0  20      757.83      720.95     94.53 o 
   4   0  20      850.19      755.69    131.65 o 
   6   0  20      167.28      194.85     35.30 o 
   8   0  20        0.99      -50.68     50.68 o 
 -20   1  20       44.27       14.57     31.96 o 
 -19   1  20      365.81      376.36     38.82 o 
 -18   1  20       23.51       39.34     21.43 o 
 -17   1  20       82.35       65.35     17.65 o 
 -16   1  20       25.21       19.12     14.75 o 
 -15   1  20        6.61       16.87     17.40 o 
 -14   1  20       54.35       66.64     18.61 o 
 -13   1  20      435.43      459.63     23.95 o 
 -12   1  20      116.39      102.10     19.03 o 
 -11   1  20        1.22       -2.07     17.64 o 
 -10   1  20      218.18      226.90     28.41 o 
  -9   1  20     4417.78     4193.22    281.24 o 
  -8   1  20        1.42        1.64     18.41 o 
  -7   1  20     1147.80     1161.59     56.60 o 
  -6   1  20      609.61      593.45     29.39 o 
  -5   1  20      459.55      421.35     27.93 o 
  -4   1  20       93.54      100.42     21.60 o 
  -3   1  20       82.53      108.49     22.48 o 
  -2   1  20      196.70      180.69     24.16 o 
  -1   1  20      917.36      904.56     45.06 o 
   0   1  20       42.38       54.02     25.00 o 
   1   1  20      778.59      763.80     36.53 o 
   2   1  20       23.02       27.48     39.40 o 
   3   1  20       15.25      -14.27     54.04 o 
   4   1  20        2.72      -21.67     31.18 o 
   5   1  20     2420.30     2340.79     78.97 o 
   6   1  20       10.94       29.33     32.30 o 
   7   1  20      222.85      233.06     39.79 o 
   8   1  20      399.11      349.42     41.50 o 
   9   1  20      417.35      359.36     41.95 o 
 -19   2  20      149.15      167.54     24.73 o 
 -18   2  20        0.41       -1.19     18.92 o 
 -17   2  20      232.62      256.11     24.00 o 
 -16   2  20      583.05      617.72     25.56 o 
 -15   2  20      189.21      218.33     24.51 o 
 -14   2  20     1607.54     1784.16     47.58 o 
 -13   2  20        8.67        8.34     18.97 o 
 -12   2  20      857.74      856.50     38.04 o 
 -11   2  20      504.86      532.35     27.81 o 
 -10   2  20        1.50      -17.08     18.24 o 
  -9   2  20      165.43      169.62     20.91 o 
  -8   2  20      494.56      506.40     26.92 o 
  -7   2  20       37.27       27.70     25.93 o 
  -6   2  20      166.33      159.60     20.73 o 
  -5   2  20      159.97      168.85     19.88 o 
  -4   2  20     1957.53     1953.56     50.82 o 
  -3   2  20      146.43      196.59     18.44 o 
  -2   2  20      158.66      139.77     22.99 o 
  -1   2  20      576.21      594.32     31.98 o 
   0   2  20      656.23      621.69     59.08 o 
   1   2  20       72.71       65.10     25.57 o 
   2   2  20      139.73      159.84     33.16 o 
   3   2  20      339.86      266.20     29.80 o 
   4   2  20     1270.34     1184.88     45.71 o 
   5   2  20        7.06      -19.98     28.21 o 
   6   2  20      110.40       70.31     28.64 o 
   7   2  20        6.12      -44.86     44.86 o 
   8   2  20       42.50       35.55     37.02 o 
 -17   3  20        4.01       -8.06     19.08 o 
 -16   3  20        6.14        0.58     17.44 o 
 -15   3  20        4.66        1.38     17.00 o 
 -14   3  20       17.91        5.81     20.49 o 
 -13   3  20        6.70       25.35     20.54 o 
 -12   3  20      284.18      296.12     23.91 o 
 -11   3  20       65.52       52.98     20.38 o 
 -10   3  20       78.77       48.16     20.87 o 
  -9   3  20     1438.66     1487.83     43.81 o 
  -8   3  20       23.67       37.79     20.72 o 
  -7   3  20      407.75      417.07     24.87 o 
  -6   3  20      952.02     1001.64     36.45 o 
  -5   3  20       13.24       29.95     20.49 o 
  -4   3  20      857.93      787.84     70.14 o 
  -3   3  20       56.82       54.62     21.72 o 
  -2   3  20      166.57      176.30     23.30 o 
  -1   3  20      418.65      425.88     27.65 o 
   0   3  20       77.76      115.00     23.89 o 
   1   3  20      155.92      159.34     38.28 o 
   2   3  20      163.92      205.49     26.53 o 
   3   3  20       79.40       71.11     23.58 o 
   4   3  20       98.22       87.65     27.96 o 
   5   3  20      326.56      306.80     43.23 o 
   6   3  20       20.80       -2.10     35.76 o 
 -14   4  20       57.35       66.14     31.57 o 
 -13   4  20      237.60      312.33     25.57 o 
 -12   4  20       36.27       50.92     22.30 o 
 -11   4  20       70.82       93.34     22.74 o 
 -10   4  20       82.33      104.80     23.13 o 
  -9   4  20      592.19      555.44     29.63 o 
  -8   4  20        9.93       29.46     22.10 o 
  -7   4  20       85.22       65.53     22.74 o 
  -6   4  20      107.38      102.42     22.56 o 
  -5   4  20       65.92       72.11     21.98 o 
  -4   4  20      451.81      408.60     27.76 o 
  -3   4  20      520.20      512.30     29.28 o 
  -2   4  20      392.66      397.40     27.65 o 
  -1   4  20      592.59      625.39     48.17 o 
   0   4  20       14.37       24.60     24.56 o 
   1   4  20      461.84      428.70     30.00 o 
   2   4  20        1.28       -5.45     27.67 o 
   3   4  20      271.77      285.68     42.93 o 
   4   4  20      139.96      162.83     41.66 o 
  -8   5  20        0.52       46.41     27.65 o 
  -7   5  20       71.02      133.62     28.36 o 
  -6   5  20      702.41      741.29     52.69 o 
  -5   5  20       15.07       15.55     27.64 o 
  -4   5  20      442.55      388.89     33.38 o 
  -3   5  20       58.91       90.33     29.18 o 
  -2   5  20       39.24       15.26     30.13 o 
 -15   0  21        2.44        5.07     48.20 o 
 -13   0  21       38.76       -6.21     51.20 o 
 -11   0  21       46.74       29.76     26.17 o 
  -9   0  21       64.17       63.56     26.25 o 
  -7   0  21      584.20      539.20     96.42 o 
  -5   0  21     3361.09     3414.32    206.21 o 
  -3   0  21     1123.78     1164.58     56.11 o 
  -1   0  21      573.25      652.44     44.56 o 
   1   0  21      171.31      213.72     59.22 o 
   3   0  21      445.67      384.70     77.51 o 
   5   0  21      407.42      391.79     58.38 o 
   7   0  21        1.64      -52.90     52.90 o 
 -19   1  21        1.27       28.55     33.02 o 
 -18   1  21      522.61      557.28     47.22 o 
 -17   1  21        0.78       -3.83     17.19 o 
 -16   1  21      134.04      136.30     25.43 o 
 -15   1  21        5.91       26.84     23.45 o 
 -14   1  21      103.44      124.06     29.24 o 
 -13   1  21      109.39      108.32     28.48 o 
 -12   1  21     1532.50     1591.10    154.86 o 
 -11   1  21       93.54       56.70     26.58 o 
 -10   1  21      886.82      915.55     72.43 o 
  -9   1  21       66.40       44.82     27.22 o 
  -8   1  21      328.52      353.41     24.20 o 
  -7   1  21       22.21       14.11     19.57 o 
  -6   1  21      334.79      346.01     24.74 o 
  -5   1  21       14.79       46.89     21.17 o 
  -4   1  21      617.83      585.97     29.81 o 
  -3   1  21       59.96       81.21     23.09 o 
  -2   1  21        6.59       17.95     23.88 o 
  -1   1  21       16.05       25.03     24.57 o 
   0   1  21     1078.70     1090.05     43.36 o 
   1   1  21        0.21       23.70     24.88 o 
   2   1  21      309.26      338.89     56.43 o 
   3   1  21      157.76      165.56     35.12 o 
   4   1  21       16.16      -13.37     28.56 o 
   5   1  21      130.32       96.25     37.36 o 
   6   1  21       28.13       -8.34     27.69 o 
   7   1  21        6.65       -9.93     35.31 o 
 -18   2  21       12.61       11.29     19.19 o 
 -17   2  21      812.40      886.73     31.48 o 
 -16   2  21       46.97       79.16     17.24 o 
 -15   2  21       33.19       36.52     20.82 o 
 -14   2  21      450.96      478.00     25.95 o 
 -13   2  21       20.48       58.04     20.29 o 
 -12   2  21       45.12       38.26     19.86 o 
 -11   2  21       65.40       51.28     19.53 o 
 -10   2  21      155.10      152.03     22.13 o 
  -9   2  21        3.43      -18.21     18.81 o 
  -8   2  21      104.73       96.31     20.02 o 
  -7   2  21      182.12      188.36     21.40 o 
  -6   2  21      134.67      111.06     29.28 o 
  -5   2  21     1024.11     1067.86     92.07 o 
  -4   2  21      287.13      270.26     34.22 o 
  -3   2  21      487.10      514.07     29.58 o 
  -2   2  21      564.60      535.03     31.26 o 
  -1   2  21      257.52      251.23     27.38 o 
   0   2  21      413.97      381.71     30.46 o 
   1   2  21      169.93      113.54     28.04 o 
   2   2  21        0.09      -16.97     28.04 o 
   3   2  21      465.64      438.45     55.69 o 
   4   2  21       31.88       21.75     27.84 o 
   5   2  21      250.03      251.55     44.83 o 
   6   2  21        0.60      -32.83     36.52 o 
 -16   3  21       12.81        2.45     17.59 o 
 -15   3  21       64.36       83.47     30.66 o 
 -14   3  21        1.03       -8.67     20.81 o 
 -13   3  21      588.74      568.78     30.86 o 
 -12   3  21      535.30      531.19     27.95 o 
 -11   3  21      174.72      216.89     22.76 o 
 -10   3  21       60.16       45.01     35.28 o 
  -9   3  21      467.98      481.93     27.12 o 
  -8   3  21       12.98       14.68     20.95 o 
  -7   3  21        5.20        9.98     20.49 o 
  -6   3  21      128.99      155.89     23.11 o 
  -5   3  21       47.02       34.36     21.51 o 
  -4   3  21       28.81       41.44     22.42 o 
  -3   3  21       41.83       84.72     22.68 o 
  -2   3  21      125.85      146.70     23.86 o 
  -1   3  21      115.16      102.72     23.35 o 
   0   3  21      303.22      309.10     38.55 o 
   1   3  21        1.09        6.61     33.70 o 
   2   3  21       83.56       34.97     28.11 o 
   3   3  21      250.61      240.45     31.18 o 
   4   3  21       99.58       59.47     29.34 o 
   5   3  21      471.19      460.41     33.98 o 
 -12   4  21       17.47       32.51     25.70 o 
 -11   4  21       78.78       83.61     25.32 o 
 -10   4  21       32.36       49.54     23.01 o 
  -9   4  21        1.06       10.30     22.54 o 
  -8   4  21      207.98      220.04     25.17 o 
  -7   4  21      445.44      482.75     28.64 o 
  -6   4  21       40.81       20.86     25.32 o 
  -5   4  21      119.16      175.68     24.78 o 
  -4   4  21      250.12      268.15     26.55 o 
  -3   4  21        3.72       -1.20     23.83 o 
  -2   4  21      395.69      426.13     29.72 o 
  -1   4  21        4.68       36.11     38.32 o 
   0   4  21      315.48      325.83     33.66 o 
   1   4  21      180.89      203.62     33.60 o 
 -16   0  22       55.17       77.34     50.47 o 
 -14   0  22      627.62      604.42     70.94 o 
 -12   0  22      174.51      190.49     67.76 o 
 -10   0  22     2019.78     1973.75    218.45 o 
  -8   0  22     1037.63     1005.74     53.68 o 
  -6   0  22       90.46      103.58     28.72 o 
  -4   0  22       12.76       14.68     29.44 o 
  -2   0  22     3252.40     3215.58     97.84 o 
   0   0  22        4.60       36.52     33.37 o 
   2   0  22      148.69      153.37     99.98 o 
   4   0  22      530.79      544.83    172.08 o 
   6   0  22       77.74       35.06     55.93 o 
 -16   1  22        9.41       -5.82     23.20 o 
 -15   1  22      508.00      579.38     56.51 o 
 -14   1  22       53.10       40.77     24.14 o 
 -13   1  22     1278.94     1204.44     95.85 o 
 -12   1  22        2.98       22.87     27.12 o 
 -11   1  22      356.75      304.94     31.88 o 
 -10   1  22      150.34      153.25     54.24 o 
  -9   1  22      759.40      764.11     43.42 o 
  -8   1  22        9.84       33.97     28.56 o 
  -7   1  22      561.95      615.92     30.86 o 
  -6   1  22       12.50       10.33     21.10 o 
  -5   1  22      151.54      174.63     24.91 o 
  -4   1  22      116.03      132.10     25.31 o 
  -3   1  22      485.93      496.13     30.34 o 
  -2   1  22      121.15      148.46     27.39 o 
  -1   1  22      382.06      409.90     31.06 o 
   0   1  22       26.45       38.95     26.94 o 
   1   1  22       43.18       35.31     34.45 o 
   2   1  22        4.49      -12.87     63.64 o 
   3   1  22     1846.38     1864.20     58.25 o 
   4   1  22       91.26      108.50     25.86 o 
   5   1  22       23.70       15.13     33.45 o 
   6   1  22        9.23      -46.68     49.55 o 
 -16   2  22        2.69        1.47     16.99 o 
 -15   2  22       32.84       67.77     21.52 o 
 -14   2  22      463.21      465.01     26.43 o 
 -13   2  22      113.87      112.92     21.96 o 
 -12   2  22      155.42      188.46     27.60 o 
 -11   2  22        1.98        1.24     28.27 o 
 -10   2  22      390.97      428.35     35.60 o 
  -9   2  22       30.32       -3.15     28.69 o 
  -8   2  22     1010.89     1021.40     49.17 o 
  -7   2  22      300.61      300.83     34.45 o 
  -6   2  22        0.27       38.84     29.11 o 
  -5   2  22      695.33      647.02     42.37 o 
  -4   2  22      222.10      263.32     35.80 o 
  -3   2  22       15.04       38.79     30.81 o 
  -2   2  22      864.78      829.94     39.48 o 
  -1   2  22        0.40       -2.02     26.23 o 
   0   2  22        5.74      -27.03     27.03 o 
   1   2  22        3.04       -5.85     28.80 o 
   2   2  22       88.93       54.89     42.87 o 
   3   2  22       71.71       51.54     29.55 o 
   4   2  22      169.18      129.79     83.44 o 
   5   2  22       68.18      -24.58     37.45 o 
 -14   3  22      291.10      329.81     30.93 o 
 -13   3  22      127.59      159.09     23.08 o 
 -12   3  22        4.04       -1.13     21.69 o 
 -11   3  22        1.58       -7.92     21.49 o 
 -10   3  22      476.02      469.95     27.93 o 
  -9   3  22      621.19      651.25     32.42 o 
  -8   3  22        9.87       16.47     21.88 o 
  -7   3  22      218.75      226.08     25.49 o 
  -6   3  22      170.15      140.24     25.89 o 
  -5   3  22       45.94       58.22     23.18 o 
  -4   3  22       55.63       58.03     32.86 o 
  -3   3  22      519.41      496.44     41.63 o 
  -2   3  22      412.00      432.39     41.06 o 
  -1   3  22       21.80       51.94     35.23 o 
   0   3  22      353.44      287.32     37.88 o 
   1   3  22      102.81       51.34     35.88 o 
   2   3  22      142.92       30.98     56.22 o 
  -9   4  22        7.17       20.12     26.28 o 
  -8   4  22      201.72      211.89     41.20 o 
  -7   4  22      304.09      283.44     48.11 o 
  -6   4  22       38.73       71.72     26.71 o 
  -5   4  22      846.01      904.06     58.03 o 
  -4   4  22      176.80      185.82     56.76 o 
  -3   4  22        6.74      -14.28     27.34 o 
  -2   4  22       80.50       84.54     42.51 o 
 -15   0  23       18.89       46.14     52.81 o 
 -13   0  23      730.29      680.94     76.39 o 
 -11   0  23      179.82      185.05     31.19 o 
  -9   0  23      191.08      231.92     31.04 o 
  -7   0  23     1122.21     1141.62     51.47 o 
  -5   0  23      823.39      795.75     66.78 o 
  -3   0  23      515.52      537.58     41.10 o 
  -1   0  23      481.93      460.48     53.86 o 
   1   0  23       49.13       50.68     74.37 o 
   3   0  23       72.34       33.99     35.70 o 
 -16   1  23        8.32       -6.44     34.94 o 
 -15   1  23      147.19      139.56     44.98 o 
 -14   1  23       99.39       97.76     25.92 o 
 -13   1  23       33.67       24.63     29.24 o 
 -12   1  23      206.09      199.74     27.75 o 
 -11   1  23        5.18       20.21     25.12 o 
 -10   1  23      265.52      242.15     33.10 o 
  -9   1  23        8.54       41.86     28.39 o 
  -8   1  23      118.10      143.49     32.41 o 
  -7   1  23       44.75       47.54     30.01 o 
  -6   1  23      323.31      328.20     30.40 o 
  -5   1  23      101.73      141.28     25.62 o 
  -4   1  23      152.93      211.99     27.43 o 
  -3   1  23        9.63        7.92     25.08 o 
  -2   1  23     1019.12     1034.60     42.58 o 
  -1   1  23       49.59       61.41     39.75 o 
   0   1  23      270.05      253.32     34.99 o 
   1   1  23       52.28       25.95     47.19 o 
   2   1  23      515.54      465.24     40.81 o 
   3   1  23        3.86        4.22     40.53 o 
   4   1  23        5.58       -9.79     25.24 o 
 -14   2  23       75.39       58.61     29.44 o 
 -13   2  23      477.28      473.14     40.53 o 
 -12   2  23        4.74       45.54     29.97 o 
 -11   2  23       94.67       79.49     30.42 o 
 -10   2  23      698.97      673.40     99.14 o 
  -9   2  23        7.52       -0.77     29.83 o 
  -8   2  23       13.27       40.40     30.84 o 
  -7   2  23      312.59      292.71     34.84 o 
  -6   2  23       39.68       40.43     36.12 o 
  -5   2  23      585.09      552.80     41.41 o 
  -4   2  23        1.44       57.27     40.43 o 
  -3   2  23      189.27      159.86     35.74 o 
  -2   2  23       81.42      100.10     34.08 o 
  -1   2  23      198.65      177.00     29.93 o 
   0   2  23       17.41       -7.40     27.10 o 
   1   2  23      156.09      186.67     40.91 o 
   2   2  23       49.62       20.53     34.67 o 
 -12   3  23       18.75       24.10     25.15 o 
 -11   3  23      145.81      192.20     27.06 o 
 -10   3  23      197.65      232.08     27.82 o 
  -9   3  23       29.39       40.14     24.90 o 
  -8   3  23      166.04      160.55     42.67 o 
  -7   3  23        9.65       52.41     41.29 o 
  -6   3  23       57.71       87.30     43.51 o 
  -5   3  23       74.92       88.90     44.58 o 
  -4   3  23       31.70       30.93     45.63 o 
  -3   3  23        5.12       23.47     47.48 o 
  -2   3  23      269.11      290.20     53.37 o 
  -1   3  23      211.43      211.46     53.32 o 
 -14   0  24      566.44      447.45     68.74 o 
 -12   0  24       35.62        9.66     55.80 o 
 -10   0  24     1289.62     1347.52     55.46 o 
  -8   0  24       28.57       42.28     31.30 o 
  -6   0  24      250.43      295.82     43.22 o 
  -4   0  24      219.62      194.03     37.84 o 
  -2   0  24       35.16       50.10     34.56 o 
   0   0  24       12.58       28.85     35.64 o 
   2   0  24      751.78      709.17     69.05 o 
 -14   1  24        2.18      -12.17     30.67 o 
 -13   1  24        3.41       35.02     26.11 o 
 -12   1  24        9.95       29.04     26.47 o 
 -11   1  24       35.16       37.99     27.42 o 
 -10   1  24       59.46       49.33     32.06 o 
  -9   1  24      446.71      482.45     32.96 o 
  -8   1  24      110.56      127.55     27.76 o 
  -7   1  24        8.45       28.92     30.97 o 
  -6   1  24       88.41      121.57     41.98 o 
  -5   1  24      355.24      383.58     29.53 o 
  -4   1  24       25.15       -2.59     25.15 o 
  -3   1  24      512.97      503.30     29.31 o 
  -2   1  24       95.28      120.56     25.03 o 
  -1   1  24      556.37      555.03     30.88 o 
   0   1  24        5.22      -35.91     35.91 o 
   1   1  24       14.20      -36.72     36.72 o 
 -12   2  24       65.88       67.58     37.83 o 
 -11   2  24      123.63       85.78     38.94 o 
 -10   2  24      647.05      745.56     57.48 o 
  -9   2  24      152.11      167.91     40.84 o 
  -8   2  24       94.70       68.38     40.75 o 
  -7   2  24       52.59       51.04     41.89 o 
  -6   2  24        0.64      -26.01     41.16 o 
  -5   2  24       24.22       20.18     43.34 o 
  -4   2  24       36.57       27.10     45.38 o 
  -3   2  24       91.61       72.85     48.65 o 
  -2   2  24       13.17        9.04     50.16 o 
  -1   2  24      233.39      145.99     54.33 o 
  -9   0  25       95.00      144.13     40.72 o 
  -7   0  25      277.98      269.23     45.95 o 
  -5   0  25       18.82       21.12     42.92 o 
  -3   0  25       31.77      -40.58     45.17 o 
 -11   1  25       49.79       77.99     37.86 o 
 -10   1  25       51.15       43.08     38.23 o 
  -9   1  25       29.50       39.96     37.92 o 
  -8   1  25      439.52      423.13     47.96 o 
  -7   1  25       22.37        2.67     40.60 o 
  -6   1  25     1001.64     1097.71     70.06 o 
  -5   1  25       39.35       73.18     45.39 o 
  -4   1  25      148.82      119.41     33.35 o 
  -3   1  25      178.52      186.13     54.64 o 
                                                 
